# Supplementary material for: Viromes of 15 Pepper (Capsicum annuum L.) Cultivars
Source: Int J Mol Sci. 2022 Sep 10;23(18):10507. doi: 10.3390/ijms231810507 (PMC9504177; doi:10.3390/ijms231810507)
Supplement: Supplementary file 1 [file ijms-23-10507-s001.zip › Table S3.xlsx]

## Sheet: Table S3
Table S3. Accession numbers of assembled viral genomes from 15 pepper cultivars.
Name of virus and isolate	Accession number in GenBank
BBWV2_RNA1_P01	ON759421
BBWV2_RNA1_P03	ON759422
BBWV2_RNA1_P05-1	ON759423
BBWV2_RNA1_P05-2	ON759424
BBWV2_RNA1_P06-1	ON759425
BBWV2_RNA1_P06-2	ON759426
BBWV2_RNA1_P06-3	ON759427
BBWV2_RNA1_P07	ON759428
BBWV2_RNA1_P08-1	ON759429
BBWV2_RNA1_P08-2	ON759430
BBWV2_RNA1_P09-1	ON759431
BBWV2_RNA1_P09-2	ON759432
BBWV2_RNA1_P09-3	ON759433
BBWV2_RNA1_P10	ON759434
BBWV2_RNA1_P11-1	ON759435
BBWV2_RNA1_P11-2	ON759436
BBWV2_RNA1_P11-3	ON759437
BBWV2_RNA1_P12-1	ON759438
BBWV2_RNA1_P12-2	ON759439
BBWV2_RNA1_P12-3	ON759440
BBWV2_RNA1_P13-1	ON759441
BBWV2_RNA1_P13-2	ON759442
BBWV2_RNA1_P15-1	ON759443
BBWV2_RNA1_P15-2	ON759444
BBWV2_RNA2_P01	ON759445
BBWV2_RNA2_P03	ON759446
BBWV2_RNA2_P05-1	ON759447
BBWV2_RNA2_P05-2	ON759448
BBWV2_RNA2_P05-3	ON759449
BBWV2_RNA2_P05-4	ON759450
BBWV2_RNA2_P05-5	ON759451
BBWV2_RNA2_P05-6	ON759452
BBWV2_RNA2_P07	ON759453
BBWV2_RNA2_P08-1	ON759454
BBWV2_RNA2_P09	ON759455
BBWV2_RNA2_P10	ON759456
BBWV2_RNA2_P11-1	ON759457
BBWV2_RNA2_P11-2	ON759458
BBWV2_RNA2_P12	ON759459
BBWV2_RNA2_P13-1	ON759460
BBWV2_RNA2_P13-2	ON759461
BBWV2_RNA2_P14-1	ON759462
BBWV2_RNA2_P14-2	ON759463
BBWV2_RNA2_P14-3	ON759464
BBWV2_RNA2_P15-1	ON759465
BBWV2_RNA2_P15-2	ON759466
BBWV2_RNA2_P15-3	ON759467
CMV_RNA1_P04	ON759468
CMV_RNA1_P05-1	ON759469
CMV_RNA1_P05-2	ON759470
CMV_RNA1_P09	ON759471
CMV_RNA1_P10-1	ON759472
CMV_RNA1_P10-2	ON759473
CMV_RNA1_P10-3	ON759474
CMV_RNA1_P11	ON759475
CMV_RNA1_P12	ON759476
CMV_RNA1_P13-1	ON759477
CMV_RNA1_P13-2	ON759478
CMV_RNA1_P13-3	ON759479
CMV_RNA1_P13-4	ON759480
CMV_RNA1_P14	ON759481
CMV_RNA1_P15	ON759482
CMV_RNA2_P04	ON759483
CMV_RNA2_P05-1	ON759484
CMV_RNA2_P05-2	ON759485
CMV_RNA2_P08	ON759486
CMV_RNA2_P09-1	ON759487
CMV_RNA2_P09-2	ON759488
CMV_RNA2_P10-1	ON759489
CMV_RNA2_P10-2	ON759490
CMV_RNA2_P11	ON759491
CMV_RNA2_P12	ON759492
CMV_RNA2_P13	ON759493
CMV_RNA2_P14	ON759494
CMV_RNA2_P15	ON759495
CMV_RNA3_P02-1	ON759496
CMV_RNA3_P02-2	ON759497
CMV_RNA3_P02-3	ON759498
CMV_RNA3_P02-4	ON759499
CMV_RNA3_P02-5	ON759500
CMV_RNA3_P03	ON759501
CMV_RNA3_P04-1	ON759502
CMV_RNA3_P04-2	ON759503
CMV_RNA3_P05	ON759504
CMV_RNA3_P08-1	ON759505
CMV_RNA3_P08-2	ON759506
CMV_RNA3_P10-1	ON759507
CMV_RNA3_P10-2	ON759508
CMV_RNA3_P12-1	ON759509
CMV_RNA3_P12-2	ON759510
CMV_RNA3_P12-3	ON759511
CMV_RNA3_P14-1	ON759512
CMV_RNA3_P14-2	ON759513
CMV_RNA3_P14-3	ON759514
CMV_RNA3_P14-4	ON759515
CMV_RNA3_P15	ON759516
BPEV_P14	ON759517
BPEV_P15	ON759518
BWYV_P03	ON759519
PCV2_RNA1_P02	ON759520
PCV2_RNA2_P02	ON759521
PCV2_RNA1_P08	ON759522
PCV2_RNA2_P08	ON759523
PCV2_RNA1_P10	ON759524
PCV2_RNA2_P10	ON759525
PCV1_RNA1_P12	ON759526
PCV1_RNA2_P12	ON759527
PVY_P05	ON759528
PVY_P10	ON759529
PVY_P13	ON759530
PVY_P14	ON759531
