# Supplementary material for: Viromes of 15 Pepper (Capsicum annuum L.) Cultivars
Source: Int J Mol Sci. 2022 Sep 10;23(18):10507. doi: 10.3390/ijms231810507 (PMC9504177; doi:10.3390/ijms231810507)
Supplement: Supplementary file 1 [file ijms-23-10507-s001.zip › Table S1.xlsx]

## Sheet: Table S1
Table S1. Complete genome sequences identified from 15 pepper cultivars.
Library	Virus name	Sequence	Size	Amino acid sequence
P01	Broad bean wilt virus 2 RNA 2	>BBWV2_RNA2_P01		>BBWV2_RNA2_P01
		AAACAACCAGCTTTCGTTCCGAAATAAACAGCTTTCAGTTACAAAACAGCTTTCAGATACCTTGTTAACTTTCAAACTGAACCCGGAAAAAGGGAGTGTGATTCAAAGCGCACCATATCGTTCGAAAGTTTTCTTTTCTTCAATAGTCAATTTCTTTACGTTAGTTACCTTGTCGAGCATGCAGTAATGCGCCCTGAGCATATAGCTATCCTGGATAGATATTGTTCTGAAATCATTAGTTGTTTATTCTTTGGATACTTGGTCAAATTAGTATTCATTTTTGTTGGTTCTCCAAGAGGTTCATTTCTCTTGTGGTCTGTTTTCTTATATATAATATACTATATACTGCGAATCGAATTTGTGTATATTGTTAAGCCCTTCCTTGAAACAATACGCACA…	3559	MRPEHIAILDRYCSEIISCLFFGYLVKLVFIFVGSPRGSFLLWSVFLYIIYYILRIEFVYIVKPFLETIRTNSSQYHTVDWENAYTALPKGLWEQITDYNYCFNFPSPDKEGFVSIFSPRFTAKELAIMSEANITPVHTIPKDTLLKRASDYKLAVESKKSILPKVQELYETDKWHTLKSKLSKGLPSYVVTSEIAVGAMSGAGNVKLAIPVVERYTEEVADDRLPERVRAKADQIMVAAIELVADGFASVNSDVTMAGALYDKRHRTIASSFKGAFASRASGVPSHVVYYPMHRVPVSDDPNSTLELSMVSRDTDFDESYTLANISARTLYVRAKGPEKVTETRHLLKAKTEDVVKARQFASEAQVAFATPRLFPEINLDNYNLPGPSNMQQTEAVTT…
P01	Broad bean wilt virus 2 RNA 1	>BBWV2_RNA1_P01		>BBWV2_RNA1_P01
		TGAAACAAACAGCTTTCGTTCCGAAAAACAGCTTTCAGTTACAAAACAGCTTTCTTTTCACTTAAACAGCTTTCAGACACAAACAGCTTTCAGATCTATTTAGAATTTGTTTTGTTGCGTGACTTTGGGAAGAACCCGGAAAAAGGGAGTGTGATTCAAAGCGCACCATATATTTCCAAGATCATTTTGAATTTCATTTTGTTACCTTAATTTTAAGATGGATTTCAGCATGATGCAAACAGTCGTTGGCTTTTTGAAGACTTCGATGGGACTGCAGTCCATAAAGGACATAGTGCAGAAGGCACGAATAGAAGAGACGGATAAAACATTGCTTCACATTCACCTTTGTTTTTTCCATGCTAATCAAATGGCAGTGGATTTGAATGAAGGGATGGATTT…	5933	MDFSMMQTVVGFLKTSMGLQSIKDIVQKARIEETDKTLLHIHLCFFHANQMAVDLNEGMDLNQIHSSSSIKYRAAIVARHVKRNVETGKYTRERMLAYNNETCVNWFSCEFVEEGVGNNSNGNAQEEEIVNEFLVNCSISGGIGQLSTGGDASLAFGQGLYEYAARVSDAIVSVISGSIKKGIDEFLDRVYAVMAQVFAAWMPKIRAAFQWFENIKEVIKKWANTMHEKINCILVGMEDCLYMGAGLVAATCIVTLLEKFMVAIGILTKPCGAATLFLTTAMAAISATYVCAKAVEKTVMLTNLLHFVTSNCQVVLNALFNYEMTKKEQSSSQDENGAPTGLGQFGVSSMLQDVANLMSTWSTSSVTEIGRTFGAISQIKNGIVALRDMVYFVFEKLSD…
P02	Cucumber mosaic virus RNA 3	>CMV_RNA3_P02-1		>CMV_RNA3_P02-1
		AGTCGTGCTGTCCGCACATTTATCACTTTTCTTTTGTTTAGTGTGTTAAGATTCCCGAGGCATGGCTTTCCAAGGTACCAGTAGGACTTTAACTCAACAGTCCTCAGCGGCTACGTCTGACGAACTTCAAAAGATATTATTTAGCCCTGAAGCCATTAAGAAAATGGCTACTGAGTGTGACCTAGGTCGGCATCACTGGATGCGCGCTGATAACGCTATTTCAGTCCGGCCCCTCGTTCCCGAAGCAACCCACGGTCGTATTGTATCTTTCTTTAAGTCTGGATATGATGTTGGTGAATTATGCTCGAAAGGATATATGAGCGTCCCTCAAGTGTTATGTGCTGTTACTCGAACAGTTTCCACTGATGCTGAAGGATCTTTGAGAATTTACCTAGCTGA…	2142	MAFQGTSRTLTQQSSAATSDELQKILFSPEAIKKMATECDLGRHHWMRADNAISVRPLVPEATHGRIVSFFKSGYDVGELCSKGYMSVPQVLCAVTRTVSTDAEGSLRIYLADLGDKELSPIDGQCVSLHNHDLPALVSFQPTYDCPMETVGNRKRCFAVVVERHGYIGYTGTTASVCSNWQARFSSKNNNYTHIAAGKTLVLPFNRLAEQTKPSAVARLLKSQLNNIESSQYVLTNAKINQNARSESEELNVESPPVAIGSPSASRFEAFRPQVVNGL
				>CMV_RNA3_P02-1
				MDKSESTSAGRNRRRRPRRGSRSASSSTDANFRVLSQQLSRLNKTLAAGRPTINHPTFVGSERCKPGYTFTSITLKPPKIDRGSYYGKRLLLPDSVTEFDKKLVSRIQIRVNPLPKFDSTVWVTVRKVPASSDLSVAAISAMFADGASPVLVYQYAASGVQANNKLLYDLSAMRADIGDMRKYAVLVYSKDDALETDELVLHVDVEHQRIPTSGVLPV
P02	Cucumber mosaic virus RNA 3	>CMV_RNA3_P02-2		>CMV_RNA3_P02-2
		AGTCGTGCTGTCCGCACATTTATCACTTTTCTTTTGTTTAGTGTGTTAAGATTCCCGAGGCATGGCTTTCCAAGGTACCAGTAGGACTTTAACTCAACAGTCCTCAGCGGCTACGTCTGACGAACTTCAAAAGATATTATTTAGCCCTGAAGCCATTAAGAAAATGGCTACTGAGTGTGACCTAGGTCGGCATCACTGGATGCGCGCTGATAACGCTATTTCAGTCCGGCCCCTCGTTCCCGAAGCAACCCACGGTCGTATTGTATCTTTCTTTAAGTCTGGATATGATGTTGGTGAATTATGCTCGAAAGGATATATGAGCGTCCCTCAAGTGTTATGTGCTGTTACTCGAACAGTTTCCACTGATGCTGAAGGATCTTTGAGAATTTACCTAGCTGA…	2142	MAFQGTSRTLTQQSSAATSDELQKILFSPEAIKKMATECDLGRHHWMRADNAISVRPLVPEATHGRIVSFFKSGYDVGELCSKGYMSVPQVLCAVTRTVSTDAEGSLRIYLADLGDKELSPIDGQCVSLHNHDLPALVSFQPTYDCPMETVGNRKRCFAVVVERHGYIGYTGTTASVCSNWQARFSSKNNNYTHIAAGKTLVLPFNRLAEQTKPSAVARLLKSQLNNIESSQYVLTNAKINQNARSESEELNVESPPVAIGSPSASRFEAFRPQVVNGL
				>CMV_RNA3_P02-2
				MDKSESTSAGRNRRRRPRRGSRSASSSTDANFRVLSQQLSRLNKTLAAGRPTINHPTFVGSERCKPGYTFTSITLKPPKIDRGSYYGKRLLLPDSVTEFDKKLVSRIQIRVNPLPKFDSTVWVTVRKVPASSDLSVAAISAMFADGASPVLVYQYAASGVQANNKLLYDLSAMRADIGDMRKYAVLVYSKDDALETDELVLHVDVEHQRIPTSGVLPV
P02	Cucumber mosaic virus RNA 3	>CMV_RNA3_P02-3		>CMV_RNA3_P02-3
		AGTCGTGCTGTCCGCACATTTATCACTTTTCTTTTGTTTAGTGTGTTAAGATTCCCGAGGCATGGCTTTCCAAGGTACCAGTAGGACTTTAACTCAACAGTCCTCAGCGGCTACGTCTGACGAACTTCAAAAGATATTATTTAGCCCTGAAGCCATTAAGAAAATGGCTACTGAGTGTGACCTAGGTCGGCATCACTGGATGCGCGCTGATAACGCTATTTCAGTCCGGCCCCTCGTTCCCGAAGCAACCCACGGTCGTATTGTATCTTTCTTTAAGTCTGGATATGATGTTGGTGAATTATGCTCGAAAGGATATATGAGCGTCCCTCAAGTGTTATGTGCTGTTACTCGAACAGTTTCCACTGATGCTGAAGGATCTTTGAGAATTTACCTAGCTGA…	2142	MAFQGTSRTLTQQSSAATSDELQKILFSPEAIKKMATECDLGRHHWMRADNAISVRPLVPEATHGRIVSFFKSGYDVGELCSKGYMSVPQVLCAVTRTVSTDAEGSLRIYLADLGDKELSPIDGQCVSLHNHDLPALVSFQPTYDCPMETVGNRKRCFAVVVERHGYIGYTGTTASVCSNWQARFSSKNNNYTHIAAGKTLVLPFNRLAEQTKPSAVARLLKSQLNNIESSQYVLTNAKINQNARSESEELNVESPPVAIGSPSASRFEAFRPQVVNGL
				>CMV_RNA3_P02-3
				MDKSESTSAGRNRRRRPRRGSRSASSSTDANFRVLSQQLSRLNKTLAAGRPTINHPTFVGSERCKPGYTFTSITLKPPKIDRGSYYGKRLLLPDSVTEFDKKLVSRIQIRVNPLPKFDSTVWVTVRKVPASSDLSVAAISAMFADGASPVLVYQYTASGVQANNKLLYDLSAMRADIGDMRKYAVLVFSKDDALETDELVLHVDIEHQRIPTSGVLPV
P02	Cucumber mosaic virus RNA 3	>CMV_RNA3_P02-4		>CMV_RNA3_P02-4
		AGTCGTGCTGTCCGCACATTTATCACTTTTCTTTTGTTTAGTGTGTTAAGATTCCCGAGGCATGGCTTTCCAAGGTACCAGTAGGACTTTAACTCAACAGTCCTCAGCGGCTACGTCTGACGAACTTCAAAAGATATTATTTAGCCCTGAAGCCATTAAGAAAATGGCTACTGAGTGTGACCTAGGTCGGCATCACTGGATGCGCGCTGATAACGCTATTTCAGTCCGGCCCCTCGTTCCCGAAGCAACCCACGGTCGTATTGTATCTTTCTTTAAGTCTGGATATGATGTTGGTGAATTATGCTCGAAAGGATATATGAGCGTCCCTCAAGTGTTATGTGCTGTTACTCGAACAGTTTCCACTGATGCTGAAGGATCTTTGAGAATTTACCTAGCTGA…	2142	MAFQGTSRTLTQQSSAATSDELQKILFSPEAIKKMATECDLGRHHWMRADNAISVRPLVPEATHGRIVSFFKSGYDVGELCSKGYMSVPQVLCAVTRTVSTDAEGSLRIYLADLGDKELSPIDGQCVSLHNHDLPALVSFQPTYDCPMETVGNRKRCFAVVVERHGYIGYTGTTASVCSNWQARFSSKNNNYTHIAAGKTLVLPFNRLAEQTKPSAVARLLKSQLNNIESSQYVLTNAKINQNARSESEELNVESPPVAIGSPSASRFEAFRPQVVNGL
				>CMV_RNA3_P02-4
				MDKSESTSAGRNRRRRPRRGSRSASSSTDANFRVLSQQLSRLNKTLAAGRPTINHPTFVGSERCKPGYTFTSITLKPPKIDRGSYYGKRLLLPDSVTEYDKKLVSRIQIRVNPLPKFDSTVWVTVRKVPASSDLSVAAISAMFADGASPVLVYQYTASGVQANNKLLYDLSAMRADIGDMRKYAVLVFSKDDALETDELVLHVDIEHQRIPTSGVLPV
P02	Cucumber mosaic virus RNA 3	>CMV_RNA3_P02-5		>CMV_RNA3_P02-5
		AGTCGTGCTGTCCGCACATTTATCACTTTTCTTTTGTTTAGTGTGTTAAGATTCCCGAGGCATGGCTTTCCAAGGTACCAGTAGGACTTTAACTCAACAGTCCTCAGCGGCTACGTCTGACGAACTTCAAAAGATATTATTTAGCCCTGAAGCCATTAAGAAAATGGCTACTGAGTGTGACCTAGGTCGGCATCACTGGATGCGCGCTGATAACGCTATTTCAGTCCGGCCCCTCGTTCCCGAAGCAACCCACGGTCGTATTGTATCTTTCTTTAAGTCTGGATATGATGTTGGTGAATTATGCTCGAAAGGATATATGAGCGTCCCTCAAGTGTTATGTGCTGTTACTCGAACAGTTTCCACTGATGCTGAAGGATCTTTGAGAATTTACCTAGCTGA…	2142	MAFQGTSRTLTQQSSAATSDELQKILFSPEAIKKMATECDLGRHHWMRADNAISVRPLVPEATHGRIVSFFKSGYDVGELCSKGYMSVPQVLCAVTRTVSTDAEGSLRIYLADLGDKELSPIDGQCVSLHNHDLPALVSFQPTYDCPMETVGNRKRCFAVVVERHGYIGYTGTTASVCSNWQARFSSKNNNYTHIAAGKTLVLPFNRLAEQTKPSAVARLLKSQLNNIESSQYVLTNAKINQNARSESEELNVESPPVAIGSPSASRFEAFRPQVVNGL
				>CMV_RNA3_P02-5
				MDKSESTSAGRNRRRRPRRGSRSASSSTDANFRVLSQQLSRLNKTLAAGRPTINHPTFVGSERCKPGYTFTSITLKPPKIDRGSYYGKRLLLPDSVTEFDKKLVSRIQIRVNPLPKFDSTVWVTVRKVPASSDLSVAAISAMFADGASPVLVYQYTASGVQANNKLLYDLSAMRADIGDMRKYAVLVFSKDDALETDELVLHVDIEHQRIPTSGVLPV
P02	Pepper cryptic virus 2 RNA1	>PCV2_RNA1_P02		>PCV2_RNA1_P02
		AGCCGTTTACTTGGACCTAGTTATCTAGGTAGGAAACCGCTTGGGTTAAATTTTAATTTTATATTTAATAGATAAGAGCCAACATGGCAATTTATCGCATGTTGAATGGATATGTTTTCACCGCATTTGGTAATGATCTTGAGAAATTGGATCAAAGACATATACATCACATCAGACGAGAAGAAGCGACAACATATCGCGACGAGTTCGCTCTAAAGGAACTCATGGATTTAAGCCCTATTTTGTATGAACAATTCTTAGAAGGATGGTCACGGAGTTATTACGAAGGATCAAAACACTTACAAGCAATTATACAATATGGCATCCCAGACCCAGATCCAGGCTTAATAGATAAAGATATCTATAACAAGGCAGGATATGTGGTATTAGAAAGTTTAG…	1587	MAIYRMLNGYVFTAFGNDLEKLDQRHIHHIRREEATTYRDEFALKELMDLSPILYEQFLEGWSRSYYEGSKHLQAIIQYGIPDPDPGLIDKDIYNKAGYVVLESLGSLPRVRAFDVLTELDSVHYEQSSSAGYDYHGPKGPIQGENHIRAITRAKATLWSAIKDEGEGIEHVIRSAVPDVGYTRTQLTDLYEKTKIRGVWGRAFHYILLEGTIANPLLDVFKRGETFYHIGENPQYSVPDILSQVSECCKYLVAIDWSNFDATVARFEINMAFDLIKTLIMFPNIETELCFEICRQLFIHKKIAAPDGNIYWSHKGIPSGSYFTSIIGSIVNRLRVEYIFRKAYDVGPKMCYTQGDDSLIGVDFRVDPDRLSEIAAPLNWKLNPAKTDVSLYPEHVTFL…
P02	Pepper cryptic virus 2 RNA2	>PCV2_RNA2_P02		>PCV2_RNA2_P02
		CACAGTATCGAGAGATCACTGTGACCAAAGAAAGTTATTAAAATTTAACCTAAGACGTTTATAATATGGCGACACCAGTTAGTGACACACCAACTACTAAGTCTACACAAGACAAGACTGACCAATTACCGGCAGCTACGCCCCCTATAACGCAAAAGCCACCCTCCTACAAATCCGAGATTTCAAGAATCGCCGACTACCTCGCCGATGACTACGAAATTGGATACGTAAGAGACCGTCCACCCAAGCATAGAAGATATGCTGTGTTAAGGACGCAAGCTTTATTCAACAAACTTATCGAAATCTACGGTAAGTTATTTAAACAGAACTGGGAATTCCTCCGACGTTCAATCGACGGTTTCACAACCGCAGTTGGCATTCGTGAGAGACAATGGGAAA…	1501	MATPVSDTPTTKSTQDKTDQLPAATPPITQKPPSYKSEISRIADYLADDYEIGYVRDRPPKHRRYAVLRTQALFNKLIEIYGKLFKQNWEFLRRSIDGFTTAVGIRERQWENAAHAYISCWFFDLYVSVRNAVEKVSGTAFTQYYHAHAAHILHEYDALLVHLNAIIRPTHIKLALEDCIYIPRIATNMNITNPNPFGLTEATWDRDADFAYSIMDRMKAPGSRWRVEPLVTDTLGRPGWLLDWHQVGAQQQAYAWFPSEGNYSMEDLIAPHIIGEALTPLMGPCDIDDWQYFPNFIRPANVPWQNMERVSARRFRGSAEVRTYAEEKVNLTRFTSTGHETSKKRSKPSSTTTTSSQGGSRDMETEDEPREVVTDITLSQVTSTQQLQTLMTTGEADRF…
P03	Cucumber mosaic virus RNA 3	>CMV_RNA3_P03		>CMV_RNA3_P03
		AGTCGTGCTGTCCGCACATTTATCACTTTTCTTTTGTTTAGTGTGTTAAGATTCCCGAGGCATGGCTTTCCAAGGTACCAGTAGGACTTTAACTCAACAGTCCTCAGCGGCTACGTCTGACGAACTTCAAAAGATATTGTTTAGCCCTGAAGCCATTAAGAAAATGGCTACTGAGTGTGACCTAGGTCGGCATCACTGGATGCGCGCTGATAACGCTATTTCAGTCCGGCCCCTCGTTCCCGAAGCAACCCACGGTCGTATTGTATCTTTCTTTAAGTCTGGATATGATGTTGGTGAATTATGCTCGAAAGGATATATGAGCGTCCCTCAAGTGTTATGTGCTGTTACTCGAACAGTTTCCACTGACGCTGAAGGATCTTTGAGAATTTACCTAGCTGA…	2126	MAFQGTSRTLTQQSSAATSDELQKILFSPEAIKKMATECDLGRHHWMRADNAISVRPLVPEATHGRIVSFFKSGYDVGELCSKGYMSVPQVLCAVTRTVSTDAEGSLRIYLADLGDKELSPIDGQCVSLHNHDLPALVSFQPTYDCPMETVGNRKRCFAVVVERHGYIGYTGTTASVCSNWQARFSSKNNNYTHIAAGKTLVLPFNRLAEQTKPSAVARLLKSQLNNIESSQYVLTNAKINQNARSESEELNVESPPVAIGSPSASRFEAFRPQVVNGL
				>CMV_RNA3_P03
				MDKSESTSAGRNRRRRPRRGSRSAPSSADANFRVLSQQLSRLNKTLAAGRPTINHPTFVGSERCKPGYTFTSITLKPPKIDRGSYYGKRLLLPDSVTEFDKKLVSRIQIRVNPLPKFDSTVWVTVRKVPASSDLSVAAISAMFADGASPVLVYQYTASGVQANNKLLYDLSAMRADIGDMRKYAVLVFSKDDALETDELVLHVDIEHQRIPTSGVLPV
P03	Broad bean wilt virus 2 RNA1	>BBWV2_RNA1_P03		>BBWV2_RNA1_P03
		AAACAAACAGCTTTCGTTCCGAAAACAGCTTTCAGTTACTAAACAGCTTTCGTTTCGATTAAACAGCTTTCAAACAAACAGCTTTCATTTCATCTAGTTGTTCTTGGCTTGTGTGGCTTCGGAAAGAACCCGGAAAAAGGGAGTGTGATTAAAAGCGCACCATATATTTCGAAGATCATTTTGAATTTCATTTTGCTACCTTAATTTTAAGATGGATTTCAGCATGATGCAAATGGCCGTGGGTTTTCTCAAGACTTCAATGGGTTTACAATCCATTAAGGACATTGTTGGAAAAGCATGTGTGGCGGAAAAGGACAAAACCTTGCTCCACATTCATTTATGCTTTTTCCATGCCAATGAGATGGCTCGGGACTTTAATGAAGGTATGGATATGGGGCA…	5934	MDFSMMQMAVGFLKTSMGLQSIKDIVGKACVAEKDKTLLHIHLCFFHANEMARDFNEGMDMGQIQSSAAIKYRAAVLKRHVVMNVETGRYDRARMMQYNNETCVNWFSCEIVEEKAQKVLDEEEAQEDNIVDDFLKNCAISEEVGQTSEEGAEHYAFGQGLYEYATRISDAIVAVISGSIKKSIDDFLDKVYAVMAQVFAAWMPRIRAAFQWFENIKEVIKRWANSMHEKINFILVGMEDCLYMGAGLVAATCVVTLLEKFMIAIGILTKPCGAATLFLTTAMAAISATYVCGKALEKSAMLTNLLLFVTTNCRVVLDTLFNHELGRQEQEMSQNDEKAPTGFGQFGVSTMLQDVANLVSTWSTSSVTEIGKTFGAISQIKNGILALRDMVYFVFEKLS…
P03	Broad bean wilt virus 2 RNA 2	>BBWV2_RNA2_P03		>BBWV2_RNA2_P03
		AAACAGCTTTCGTTTCGCTTAAACAGCTTTCAAACCAACAGCTTTCATTTCATCTAGTTGGTCTTGGCTTGTGTGGCTTCGGAAATAACCCGGAAAAAGGGAGTGTGATTTAAAGCGCACCATATCATTTGAAAATTTCGTTTTGGTTTCTGCTTTCATTGTTAATGTTATTTATGCAAATATGAGTTTATGTTGTGATGAATTCTGAGTTAATAGCCGTGTTAGATAGGTATCTATCTGAGATTGCAAGCTGTTTATTTTTAGGTTGGATTATAAATTTTTCCTTAACTTTCTTTTGTTCTGCTAAGAGTTGCTTTTTATTGTGGGCTGCATTTCTTTACATTACCTATTACATATTGAGATTTGAATTTGCATATATCGTTGCGCCCTTCCTTAAAA…	3548	MNSELIAVLDRYLSEIASCLFLGWIINFSLTFFCSAKSCFLLWAAFLYITYYILRFEFAYIVAPFLKTIYSNSSQYYTVDWENAYTALSKTLWEQITDYNYCFNFPKPIVEGFVSDFSPRFTLEELVAMNEANITPVHTIPRETLLKRASDYKLAVESKKSILPKVQDLYEMDKWHALKSRLNKNAPSYVVTSEIAVGAMSGAGNVKLALPVVEKYTEEVADDRLPDKVRAKADQIMVAAIELVADGFASVNSDVTMAGALYDKRHKTIASSFKGAFASRASGVPSHVIYYPMHRVPSSDDPNTTLELSMVSRDSDFDEGYTLANISARTLYVRAKGPEKVTETRHLLKAKTEDVVKAQQFASEAQVVFATPRLFPEVNLDNYNLPGPSNVQQTEAITT…
P03	Beet western yellows virus	>BWYV_P03		>BWYV_P03
		AGCGAGAAACTAGCGAATGCTCTTTGAAACTTATAATCATATTTTGATCTTCAAAGCAAATCGTTTCTTGACTATAGGCGATCGAATCTTGAACACATCAGAGTTCTTGATCAACTTCTTCATTCTTTTCGTTAAACATGACAACGCAAATGTTAACGTTTTTCTTGCTCGCCTCCCTCTGCTCCTTAGTGAGCAGTTACAAGGGGATTTCTGTTATGTCCCCGGGCACCGCCAACGTCACCGTTTGGCCAGGCTACACAGAGCTTGCGGTGCCTCATTACACTCCTCGAGTGCAGTTGACTTACGACTGCCCCCCACCCAAGACGTTGCGGGATTATTCCTCGCGCGAAATGCTTCAAGAAGTATGGGGGAGAGGATACACAAACACCAGGACCTCCT…	5665	MLFETYNHILIFKANRFLTIGDRILNTSEFLINFFILFVKHDNANVNVFLARLPLLLSEQLQGDFCYVPGHRQRHRLARLHRACGASLHSSSAVDLRLPPTQDVAGLFLARNASRSMGERIHKHQDLLVKGKEEFDKFLSVWCADAERNLSQASKIRTERDNICVELIDLGFALRALVLDPRVHCRSAYARVAICVNRIYGENSGLDFWRLANFPLQFWPYHIEKHFTGSVVQKILQM
				>join138-1469_1469-3319
				MTTQMLTFFLLASLCSLVSSYKGISVMSPGTANVTVWPGYTELAVPHYTPRVQLTYDCPPPKTLRDYSSREMLQEVWGRGYTNTRTSLSRAKKSLINFFRSGVQMLSATSHKLLKYALRGITYVWSSLIWASLCALWFLIREYTVEVLMLGSLYVLTVFMVKTAAWIFGASPIFLFNFGLTILRSISRVLWCRRSYKCEKSVEGFLSFKIPQTPPKNSILQVQHPDGSHAGYATCVMLYNGTTGLLTAQHVVSSGCKVVSTRNGNKIPLSEFKVEIESPTRDLMLMTGPPNWEGTLACKAVHFQTASNLCKSKASFFTFNGEAWESSNAEITGISPCRKFVSVLSNTDPGHSGTPYFNGKTLLGVHIGGAKEENANYLAPVPPRAGLTIPNYVFETTAP…
				>138-2045
				MTTQMLTFFLLASLCSLVSSYKGISVMSPGTANVTVWPGYTELAVPHYTPRVQLTYDCPPPKTLRDYSSREMLQEVWGRGYTNTRTSLSRAKKSLINFFRSGVQMLSATSHKLLKYALRGITYVWSSLIWASLCALWFLIREYTVEVLMLGSLYVLTVFMVKTAAWIFGASPIFLFNFGLTILRSISRVLWCRRSYKCEKSVEGFLSFKIPQTPPKNSILQVQHPDGSHAGYATCVMLYNGTTGLLTAQHVVSSGCKVVSTRNGNKIPLSEFKVEIESPTRDLMLMTGPPNWEGTLACKAVHFQTASNLCKSKASFFTFNGEAWESSNAEITGISPCRKFVSVLSNTDPGHSGTPYFNGKTLLGVHIGGAKEENANYLAPVPPRAGLTIPNYVFETTAP…
				>3520-5535_translexcept4126-4128
				MNTVVGRRTINGRRRPRRQTRRAQRTQQVVVVPAPRPARRRNRRRRGGRNRSRGVIPARGAGSSETFVFSKDNLAGSSSGAITFGPSLSDCPAFSNGILKAYHEYKISMVTLEFVSEASSQNSGSIAYELDPHCKLNSLSSTINKFGITKPGRRTFTASYINGTEWHDVAEDQFRILYKGNGSSSIAGSFRITIKCQFHNPKVDEEPGPDPGPPSPSPQPAPQKKYRFIVYTGVPATRIMAQTTDDAISLYDMPSQRFRYIEDENMNWTNLDARWYSQNSLKAIPMIIVPVPQGEWTVEISMEGYQPTSSTTDPNKDKQDGLIAYSDDTKEGWNVGVYNNVEITNNKADNTWKYGHPDMELNNCHFNQGQCLERDGDLTCHVKTTGDNASFFIVGPAVQ…
				>3520-4128
				MNTVVGRRTINGRRRPRRQTRRAQRTQQVVVVPAPRPARRRNRRRRGGRNRSRGVIPARGAGSSETFVFSKDNLAGSSSGAITFGPSLSDCPAFSNGILKAYHEYKISMVTLEFVSEASSQNSGSIAYELDPHCKLNSLSSTINKFGITKPGRRTFTASYINGTEWHDVAEDQFRILYKGNGSSSIAGSFRITIKCQFHNPK
				>3551-4078
				MGEDDHADRQDALSALSKWLWSRPLGQHDAEIDDDEEAETGVEELYLPEEQVQARHLFSRRTISREVPAEQSRSGRVYQTAQHSQMEYSRPTMSIKSQWSLWSSSPRPLPRTPAPSLTSWTRTVNSTHSPPQLTNSGSRSPGGGRLQRLTSMERNGTTSPRTNSGSSIKAMVLHR
P04	Cucumber mosaic virus RNA 3	>CMV_RNA3_P04-1		>CMV_RNA3_P04-1
		CACTGTGTGTGTGCGTGTGTGTGTGTCGAGTCGTGTTGTCCGCACATTTGAGTCGTGCTGTCCGCACATTTTGTTTTATCTTTATACAGTGTGTTAGATTTCCCGAGGCATGGCTTTCCAAGGTACCAGTAGGACTTTAACTCAACAGTCCTCAGCGGCTACGTCTGACGATCTTCAAAAGATATTATTTAGCCCTGAAGCCATTAAGAAAATGGCTACTGAGTGTGACCTAGGCCGGCATCATTGGATGCGCGCTGATAACGCTATTTCAGTCCGGCCCCTCGTTCCCGAAGTAACCCACGGTCGTATTGCTTCCTTCTTTAAATCTGGATATGATGTTGGTGAATTGTGCTCAAAAGGATATATGAGCGTCCCTCAAGTGTTATGTGCTGTTACTCG…	2188	MAFQGTSRTLTQQSSAATSDDLQKILFSPEAIKKMATECDLGRHHWMRADNAISVRPLVPEVTHGRIASFFKSGYDVGELCSKGYMSVPQVLCAVTRTVSTDAEGSLRIYLADLGDKELSPIDGQCVSLHNHDLPALVSFQPTYDCPMETVGNRKRCFAVVIERHGYIGYTGTTASVCSNWQARFSSKNNNYTHIAAGKTLVLPFNRLAEQTKPSAVARLLKSQLNNIESSQYLLTNAKINQNARSESEELNVESPPAAIGSSSASRSEAFRPQVVNGL
				>CMV_RNA3_P04-1
				MDKSESTSAGRNRRRRPRRGSRSASSSSDANFRVLSQQLSRLNKTLAAGRPTINHPTFVGSERCKPGYTFTSITLKPPKIDRGSYYGKRLLLPDSVTEYDKKLVSRIQIRVNPLPKFDSTVWVTVRKVPASSDLSVAAISAMFADGASPVLVYQYAASGVQANNKLLYDLSAMRADIGDMRKYAVLVYSKDDALETDELVLHVDVEHQRIPTSGVLPV
P04	Cucumber mosaic virus RNA 3	>CMV_RNA3_P04-2		>CMV_RNA3_P04-2
		CACTGTGTGTGTGCGTGTGTGTGTGTCGAGTCGTGTTGTCCGCACATTTGAGTCGTGCTGTCCGCACATTTTGTTTTATCTTTATACAGTGTGTTAGATTTCCCGAGGCATGGCTTTCCAAGGTACCAGTAGGACTTTAACTCAACAGTCCTCAGCGGCTACGTCTGACGATCTTCAAAAGATATTATTTAGCCCTGAAGCCATTAAGAAAATGGCTACTGAGTGTGACCTAGGCCGGCATCATTGGATGCGCGCTGATAACGCTATTTCAGTCCGGCCCCTCGTTCCCGAAGTAACCCACGGTCGTATTGCTTCCTTCTTTAAATCTGGATATGATGTTGGTGAATTGTGCTCAAAAGGATATATGAGCGTCCCTCAAGTGTTATGTGCTGTTACTCG…	2187	MAFQGTSRTLTQQSSAATSDDLQKILFSPEAIKKMATECDLGRHHWMRADNAISVRPLVPEVTHGRIASFFKSGYDVGELCSKGYMSVPQVLCAVTRTVSTDAEGSLRIYLADLGDKELSPIDGQCVSLHNHDLPALVSFQPTYDCPMETVGNRKRCFAVVIERHGYIGYTGTTASVCSNWQARFSSKNNNYTHIAAGKTLVLPFNRLAEQTKPSAVARLLKSQLNNIESSQYLLTNAKINQNARSESEELNVESPPAAIGSSSASRSEAFRPQVVNGL
				>CMV_RNA3_P04-2
				MDKSESTSAGRNRRRRPRRGSRSASSSSDANFRVLSQQLSRLNKTLAAGRPTINHPTFVGSERCKPGYTFTSITLKPPKIDRGSYYGKRLLLPDSVTEYDKKLVSRIQIRVNPLPKFDSTVWVTVRKVPASSDLSVAAISAMFADGASPVLVYQYAASGVQANNKLLYDLSAMRADIGDMRKYAVLVYSKDDALETDELVLHVDVEHQRIPTSGVLPV
P04	Cucumber mosaic virus RNA 1	>CMV_RNA1_P04		>CMV_RNA1_P04
		AGAGCGTACGGTTCAACCCCTGCCTCCCCTGTAAAATTACCCTTTGAAAACCTCTCTTTCTTAATCTTTTCTCTGTAAATTCCTATGGCGACGTCCTCGTTCAACATCAATGAATTGGTAGCCTCCCACGGCGATAAAGGACTACTCGCGACCGCCCTCGTTGATAAGGCAGCTCATGAGCAGCTCGAGGAGCAATTACAGCATCAACGTAGAGGCCGTAAGGTCTACGTTCGGAATGTTCTGAGCGTGAAGGATTCCGAAGTTATTCGGAATCGGTATGGAGGGAAGTACGACCTCCATCTTACCCAGCAGGAGTTTGCTCCCCACGGCCTAGCTGGTGCCCTCCGCTTGTGTGAAACTCTCGATTGTCTAGACTCCTTCCCTTCTTCAGGTCTGCGG…	3326	MATSSFNINELVASHGDKGLLATALVDKAAHEQLEEQLQHQRRGRKVYVRNVLSVKDSEVIRNRYGGKYDLHLTQQEFAPHGLAGALRLCETLDCLDSFPSSGLRQDLVLDFGGSWVTHYLRGHNVHCCSPCLGIRDKMRHTERLMNMRKIILNDPQQFDGRQPDFCTHPAADCKVQAHFAISIHGGYDMGFRGLCEAMNAHGTTILKGTMMFDGAMMFDDQGIIPELNCQWRKIRNAFSETEDVTPLVGKLNSTVFSRVRKFKTLVAFDFINESTMSYVHDWENIKSFLTDQTYSYKGMTYGIERCVINAGIMTYKIIGVPGMCPPELIRHCIWFPSIKDYVGLKIPASQDLVEWKTVRILTSTLRETEEIAMRCYNDKKAWMEQFKVILGVLSAKSS…
P04	Cucumber mosaic virus RNA 2	>CMV_RNA2_P04		>CMV_RNA2_P04
		GAGCGTACGGTTCAACCCCTGCCTCCCCTGTAAAACTCCCTAGACTTTAAAACTTTCTTTCTAGTATCTTTTCTATGGCTTCCCTTGCCCCCACATTCTCACTAGCCAATCTTTTGAACGGCAGTTACGGTGTCGACACTCCCGAGGATGTGGAACGTTTGCGATCTGAGCAACGTGAAGAGGCTGCTGCGGCCTGTCGCAATTACAGGCCCCTACCCGCTGTGGATGTCAGCGAGAGTGTCACAGAGGACGCGCATTCCCTCCGAACTCCTGACGGAGCTCCCGCTGAAGCGGTGTCTGATGAGTTTGTAACTTATGGTGCTGAAGATTACCTTGAAAAATCTGATGATGAGCTCCTTGTCGCTTTTGAGACGATGGTCAAACCCATGCGTATCGGAC…	2860	MASLAPTFSLANLLNGSYGVDTPEDVERLRSEQREEAAAACRNYRPLPAVDVSESVTEDAHSLRTPDGAPAEAVSDEFVTYGAEDYLEKSDDELLVAFETMVKPMRIGQLWCPAFNKCSFISSIAMARALLLAPRTSNRTMKCFEDLVAAIYTKSDFYYGEECEADDVQIDISSRDVPGYSFEPWSRTSGFEPPPICEACDMIMYQCPCFDFNALKKSCAERTFADDYVIEGLDGVVDNATLLSNLGPFLVPVKCQYEKCPTPTLAIPPDLNRATDRVDINLVQSICDSTLPTHSNYDDSFHQVFVESADYSIDLDHVRLRQSDLIAKIPDSGHMIPVLNTGSGHKRVGTTKEVLTAIKKRNADVPELGDSVNLSRLSKAVAERFFISYINGNSLASSN…
				>CMV_RNA2_P04
				MELNVGAMTNVELQLARMVEAKKQRRRSHKQNRRERGHKSPSERARSNLRLFRFLPFYQVDGSELTGSSRHVNVAELPEPEASRLELSAEDHEFDDTDWFAGNEWAEGAF
P05	Cucumber mosaic virus RNA 3	>CMV_RNA3_P05		>CMV_RNA3_P05
		ACTGTGTGTGTGCGTGTGTGTGTGTCGAGTCGTGTTGTCCGCACATTTGAGTCGTGCTGTCCGCACATTTTGTTTTATCTTTATACAGTGTGTTAGATTTCCCGAGGCATGGCTTTCCAAGGTACCAGTAGGACTTTAACTCAACAGTCCTCAGCGGCTACGTCTGACGATCTTCAAAAGATATTATTTAGCCCTGAAGCCATTAAGAAAATGGCTACTGAGTGTGACCTAGGCCGGCATCATTGGATGCGCGCTGATAACGCTATTTCAGTCCGGCCCCTCGTTCCCGAAGTAACCCACGGTCGTATTGCTTCCTTCTTTAAATCTGGATATGATGTTGGTGAATTGTGCTCAAAAGGATATATGAGCGTCCCTCAAGTGTTATGTGCTGTTACTCGG…	1958	MAFQGTSRTLTQQSSAATSDDLQKILFSPEAIKKMATECDLGRHHWMRADNAISVRPLVPEVTHGRIASFFKSGYDVGELCSKGYMSVPQVLCAVTRTVSTDAEGSLRIYLADLGDKELSPIDGQCVSLHNHDLPALVSFQPTYDCPMETVGNRKRCFAVVIERHGYIGYTGTTASVCSNWQARFSSKNNNYTHIAAGKTLVLPFNRLAEQTKPSAVARLLKSQLNNIESSQYLLTNAKINQNARSESEELNVESPPAAIGSSSASRSEAFRPQVVNGL
				>CMV_RNA3_P05
				MDKSESTSAGRNRRRRPRRGSRSASSSSDANFRVLSQQLSRLNKTLAAGRPTINHPTFVGSERCKPGYTFTSITLKPPKIDRGSYYGKRLLLPDSVTEYDKKLVSRIQIRVNPLPKFDSTVWVTVRKVPASSDLSVAAISAMFADGASPVLVYQYAASGVQANNKLLYDLSAMRADIGDMRKYAVLVYSKDDALETDELVLHVDVEHQRIPTSGVLPV
P05	Potato virus Y	>PVY_P05		>PVY_P05
		CTCAATACAACATAAGAAAATCAACGCAAAAACACTCACAAAAGCTTTTAACTCTAATTCAAACAATTTGTTAAGTTTCAATTTCGATCTTCATTAAACAAACTCTTTCAATTTCAGTGTAAGCTATCGTAATTCAGTAAGTTATTTCAAACTCAAACTCTCGTAAATTGCAGAAGATCATCCATGGCAACTTACACATCAACAATCCAGTTTGGTTCCATTGAATGCAAACTTCCATACTCACCTGCTCCTTTTGGGCTAGTTGCGGGGAAACGAGAAGTTTCAACCACCACTGACCCCTTCGCAAGTTTGGAGATGCAGCTTAGTGCGCGATTACGAAGGCAAGAGTTTGCAACTATTCGAACATCCAATAATGGTACTTGCATGTATCGATACAAG…	9696	MATYTSTIQFGSIECKLPYSPAPFGLVAGKREVSTTTDPFASLEMQLSARLRRQEFATIRTSNNGTCMYRYKTDVQIARIQKKREEREREEYNFQMAASSVVSKITIAGGEPPSKLESQVRRGVIHTTPRMRTAKTYHTPKLTEGQMNHLIKQVKQIMSTKGGSVQLISKKNTHVHYKEVLGSQRAVVCTAHMRGLRKRVDFRCDKWTVVRLQHLARTDKWTNQVRATDLRKGDSGVILSNTNLKGHFGRSSEGLFIVRGSHEGKIYDARSKVTQGVMDSMVQFSSAESFWKGLDGNWAQMRYPTDHTCVAGLPVEDCGRVAAIMTHSILPCYKITCPTCAQQYANLPASDLLKILHKHASDGLNRLGADKDRFVHVKKFLTILEHLTEPVDLSLEIFN…
P05	Cucumber mosaic virus RNA 1	>CMV_RNA1_P05-1		>CMV_RNA1_P05-1
		GCGTACGGTTCAACCCCTGCCTCCCCTGTAAAATTACCCTTTGAAAACCTCTCTTTCTTAATCTTTTCTCTGTAAATTCCTATGGCGACGTCCTCGTTCAACATCAATGAATTGGTAGCCTCCCACGGCGATAAAGGACTACTCGCGACCGCCCTCGTTGATAAGGCAGCTCATGAGCAGCTCGAGGAGCAATTACAGCATCAACGTAGAGGCCGTAAGGTCTACGTTCGGAATGTTCTGAGCGTGAAGGATTCCGAAGTTATTCGGAATCGGTATGGAGGGAAGTACGACCTCCATCTTACCCAGCAGGAGTTTGCTCCCCACGGCCTAGCTGGTGCCCTCCGCTTGTGTGAAACTCTCGATTGTCTAGACTCCTTCCCTTCTTCAGGTCTGCGGCAA…	3353	MATSSFNINELVASHGDKGLLATALVDKAAHEQLEEQLQHQRRGRKVYVRNVLSVKDSEVIRNRYGGKYDLHLTQQEFAPHGLAGALRLCETLDCLDSFPSSGLRQDLVLDFGGSWVTHYLRGHNVHCCSPCLGIRDKMRHTERLMNMRKIILNDPQQFDGRQPDFCTHPAADCKVQAHFAISIHGGYDMGFRGLCEAMNAHGTTILKGTMMFDGAMMFDDQGIIPELNCQWRKIRNAFSETEDVTPLVGKLNSTVFSRVRKFKTLVAFDFINESTMSYVHDWENIKSFLTDQTYSYKGMTYGIERCVINAGIMTYKIIGVPGMCPPELIRHCIWFPSIKDYVGLKIPASQDLVEWKTVRILTSTLRETEEIAMRCYNDKKAWMEQFKVILGVLSAKSS…
P05	Cucumber mosaic virus RNA 1	>CMV_RNA1_P05-2		>CMV_RNA1_P05-2
		GCGTACGGTTCAACCCCTGCCTCCCCTGTAAAATTACCCTTTGAAAACCTCTCTTTCTTAATCTTTTCTCTGTAAATTCCTATGGCGACGTCCTCGTTCAACATCAATGAATTGGTAGCCTCCCACGGCGATAAAGGACTACTCGCGACCGCCCTCGTTGATAAGGCAGCTCATGAGCAGCTCGAGGAGCAATTACAGCATCAACGTAGAGGCCGTAAGGTCTACGTTCGGAATGTTCTGAGCGTGAAGGATTCCGAAGTTATTCGGAATCGGTATGGAGGGAAGTACGACCTCCATCTTACCCAGCAGGAGTTTGCTCCCCACGGCCTAGCTGGTGCCCTCCGCTTGTGTGAAACTCTCGATTGTCTAGACTCCTTCCCTTCTTCAGGTCTGCGGCAA…	3321	MATSSFNINELVASHGDKGLLATALVDKAAHEQLEEQLQHQRRGRKVYVRNVLSVKDSEVIRNRYGGKYDLHLTQQEFAPHGLAGALRLCETLDCLDSFPSSGLRQDLVLDFGGSWVTHYLRGHNVHCCSPCLGIRDKMRHTERLMNMRKIILNDPQQFDGRQPDFCTHPAADCKVQAHFAISIHGGYDMGFRGLCEAMNAHGTTILKGTMMFDGAMMFDDQGIIPELNCQWRKIRNAFSETEDVTPLVGKLNSTVFSRVRKFKTLVAFDFINESTMSYVHDWENIKSFLTDQTYSYKGMTYGIERCVINAGIMTYKIIGVPGMCPPELIRHCIWFPSIKDYVGLKIPASQDLVEWKTVRILTSTLRETEEIAMRCYNDKKAWMEQFKVILGVLSAKSS…
P05	Cucumber mosaic virus RNA 2	>CMV_RNA2_P05-1		>CMV_RNA2_P05-1
		GCGTACGGTTCAACCCCTGCCTCCCCTGTAAAACTCCCTAGACTTTAAAACTTTCTTTCTAGTATCTTTTCTATGGCTTCCCTTGCCCCCACATTCTCACTAGCCAATCTTTTGAACGGCAGTTACGGTGTCGACACTCCCGAGGATGTGGAACGTTTGCGATCTGAGCAACGTGAAGAGGCTGCTGCGGCCTGTCGCAATTACAGGCCCCTACCCGCTGTGGATGTCAGCGAGAGTGTCACAGAGGACGCGCATTCCCTCCGAACTCCTGACGGAGCTCCCGCTGAAGCGGTGTCTGATGAGTTTGTAACTTATGGTGCTGAAGATTACCTTGAAAAATCTGATGATGAGCTCCTTGTCGCTTTTGAGACGATGGTCAAACCCATGCGTATCGGACAA…	3032	MASLAPTFSLANLLNGSYGVDTPEDVERLRSEQREEAAAACRNYRPLPAVDVSESVTEDAHSLRTPDGAPAEAVSDEFVTYGAEDYLEKSDDELLVAFETMVKPMRIGQLWCPAFNKCSFISSIAMARALLLAPRTSNRTMKCFEDLVAAIYTKSDFYYGEECEADDVQIDISSRDVPGYSFEPWSRTSGFEPPPICEACDMIMYQCPCFDFNALKKSCAERTFADDYVIEGLDGVVDNATLLSNLGPFLVPVKCQYEKCPTPTLAIPPDLNRATDRVDINLVQSICDSTLPTHSNYDDSFHQVFVESADYSIDLDHVRLRQSDLIAKIPDSGHMIPVLNTGSGHKRVGTTKEVLTAIKKRNADVPELGDSVNLSRLSKAVAERFFISYINGNSLASSN…
				>CMV_RNA2_P05-1
				MELNVGAMTNVELQLARMVEAKKQRRRSHKQNRRERGHKSPSERARSNLRLFRFLPFYQVDGSELTGSSRHVNVAELPEPEASRLELSAEDHEFDDTDWFAGNEWAEGAF
P05	Cucumber mosaic virus RNA 2	>CMV_RNA2_P05-2		>CMV_RNA2_P05-2
		GCGTACGGTTCAACCCCTGCCTCCCCTGTAAAACTCCCTAGACTTTAAAACTTTCTTTCTAGTATCTTTTCTATGGCTTCCCTTGCCCCCACATTCTCACTAGCCAATCTTTTGAACGGCAGTTACGGTGTCGACACTCCCGAGGATGTGGAACGTTTGCGATCTGAGCAACGTGAAGAGGCTGCTGCGGCCTGTCGCAATTACAGGCCCCTACCCGCTGTGGATGTCAGCGAGAGTGTCACAGAGGACGCGCATTCCCTCCGAACTCCTGACGGAGCTCCCGCTGAAGCGGTGTCTGATGAGTTTGTAACTTATGGTGCTGAAGATTACCTTGAAAAATCTGATGATGAGCTCCTTGTCGCTTTTGAGACGATGGTCAAACCCATGCGTATCGGACAA…	3033	MASLAPTFSLANLLNGSYGVDTPEDVERLRSEQREEAAAACRNYRPLPAVDVSESVTEDAHSLRTPDGAPAEAVSDEFVTYGAEDYLEKSDDELLVAFETMVKPMRIGQLWCPAFNKCSFISSIAMARALLLAPRTSNRTMKCFEDLVAAIYTKSDFYYGEECEADDVQIDISSRDVPGYSFEPWSRTSGFEPPPICEACDMIMYQCPCFDFNALKKSCAERTFADDYVIEGLDGVVDNATLLSNLGPFLVPVKCQYEKCPTPTLAIPPDLNRATDRVDINLVQSICDSTLPTHSNYDDSFHQVFVESADYSIDLDHVRLRQSDLIAKIPDSGHMIPVLNTGSGHKRVGTTKEVLTAIKKRNADVPELGDSVNLSRLSKAVAERFFISYINGNSLASSN…
				>CMV_RNA2_P05-2
				MELNVGAMTNVELQLARMVEAKKQRRRSHKQNRRERGHKSPSERARSNLRLFRFLPFYQVDGSELTGSSRHVNVAELPEPEASRLELSAEDHEFDDTDWFAGNEWAEGAF
P05	Broad bean wilt virus 2 RNA 1	>BBWV2_RNA1_P05-1		>BBWV2_RNA1_P05-1
		AAACAAACAGCTTTCGTTCCGAAAACAGCTTTCAGTTACTAAACAGCTTTCGTTCCGATTAAACAGCTTTCAAACAAACAGCTTTCATTTCATTTAGTTGTTCTTGGCTTGTGTGGCTTCGGAAAGAACCCGGAAAAAGGGAGTGTGATTAAAAGCGCACCATATATTTCGAAGATCATTTTGAATTTCATTTTGCTACCTTAATTTTAAGATGGAATTCAGTATGATGCAAATGGTCGTGAGCTTTCTCAAAACTTCAATGGGTTTACAATCCATTAAGGATATCGTGGAAAAAGCATGTGTAGCGGAGAAGGACAAAACCTTACTTCACATTCATTTATGCTTCTTCCACGCCAATGAGATGGCTCGGGATTATAATGAAGGTATGGACATGGGGCA…	5937	MEFSMMQMVVSFLKTSMGLQSIKDIVEKACVAEKDKTLLHIHLCFFHANEMARDYNEGMDMGQIQSSAAIKYRAAVLKRHVVMNVETGRYDRARMMQYNNETCVNWFSCRIVEEEAGKALDEEEAQENDIVDNFLKNCAISEGVGQTSDEEGAGRYAFGQGLYEYATRISDAIVAVISGSIKKSIDDFLDKVYAVMAQVFAAWMPRIRAAFQWFENIKEVIKRWANTMHEKINFILVGMEDCLYMGAGLVAATCIVTLLEKFMIAIGILTKPCGAATLFLTTAMAAISATYVCEKALEKSAMLSNLLLFVTTNCRVVLDTLFNHELGRQEQEMSRNGEESPTGFGQFGISTMLQDVANLVSTWSTSSVTEIGKTFGAISQIKNGILALRDMVYFVFEKL…
P05	Broad bean wilt virus 2 RNA 1	>BBWV2_RNA1_P05-2		>BBWV2_RNA1_P05-2
		AAACAAACAGCTTTCGTTCCGAAAACAGCTTTCAGTTACTAAACAGCTTTCGTTCCGATTAAACAGCTTTCAAACAAACAGCTTTCATTTCATTTAGTTGTTCTTGGCTTGTGTGGCTTCGGAAAGAACCCGGAAAAAGGGAGTGTGATTAAAAGCGCACCATATATTTCGAAGATCATTTTGAATTTCATTTTGCTACCTTAATTTTAAGATGGAATTCAGTATGATGCAAATGGTCGTGAGCTTTCTCAAAACTTCAATGGGTTTACAATCCATTAAGGATATCGTGGAAAAAGCATGTGTAGCGGAGAAGGACAAAACCTTACTTCACATTCATTTATGCTTCTTCCACGCCAATGAGATGGCTCGGGATTATAATGAAGGTATGGACATGGGGCA…	5937	MEFSMMQMVVSFLKTSMGLQSIKDIVEKACVAEKDKTLLHIHLCFFHANEMARDYNEGMDMGQIQSSAAIKYRAAVLKRHVVMNVETGRYDRARMMQYNNETCVNWFSCRIVEEEAGKALDEEEAQENDIVDNFLKNCAISEGVGQTSDEEGAGRYAFGQGLYEYATRISDAIVAVISGSIKKSIDDFLDKVYAVMAQVFAAWMPRIRAAFQWFENIKEVIKRWANTMHEKINFILVGMEDCLYMGAGLVAATCIVTLLEKFMIAIGILTKPCGAATLFLTTAMAAISATYVCEKALEKSAMLSNLLLFVTTNCRVVLDTLFNHELGRQEQEMSRNGEESPTGFGQFGISTMLQDVANLVSTWSTSSVTEIGKTFGAISQIKNGILALRDMVYFVFEKL…
P05	Broad bean wilt virus 2 RNA 2	>BBWV2_RNA2_P05-1		>BBWV2_RNA2_P05-1
		GCTTTCGTTCCGAAAAACAGCTTTCAAATTTCAAACAGCTTTCAGATACTTTGGAATTTTCAGATTGAACCCGGAAAAAGGGAGTGTGATTTAAAGCGCACCATATCGTTTGAAAATTTCGTTTTGATTTCTACTTTCTTTGCTAATGTTATTTATGCAAATATGAGTTTTTGTTGTGATGAATCCTGATTTAGTGGCTGTGTTGGATAGGTATCTATCTGAGATCGTAAGCAGTTTATTTTTAGGTTGGATTATAAATCTTTTCTTGGTTTTCTTTTGTTCTGCTAAGAGTTGTTTCTTATTGTGGGCTGCATTCCTTTACATCAATTATTATATATTGAGGTTCGAATTTGCATATATCGTTGCGCCCTTTTTTAAAACGATATATTCAAATAGTTC…	3456	MNPDLVAVLDRYLSEIVSSLFLGWIINLFLVFFCSAKSCFLLWAAFLYINYYILRFEFAYIVAPFFKTIYSNSSQYHSVDWENAYTALPRNLWEQITDYNYCFNFPKPIVEGFVSDFSPRFTLEELVAMNEANITPVHTIPRETLLKRASDYKLAVESKKSILPKVQDLYEMDKWHALKSRLNKNAPSYVVTSEIAVGAMSGAGNVKLALPVVEKYTEEVADDRLPDKVRAKADQIMVAAIELVADGFASVNSDVTMAGALYDKRHKTIASSFKGAFASRASGVPSHVIYYPMHRVPSSDDPNTTLELSMVSRDSDFDEGFTLANISARTLYVRAKGPEKVTETRHLLKAKTEDVVKAQQFASEAQVVFATPRLFPEVNLDNYNLPGPSNVQQTEAITT…
P05	Broad bean wilt virus 2 RNA 2	>BBWV2_RNA2_P05-2		>BBWV2_RNA2_P05-2
		GCTTTCGTTCCGAAAAACAGCTTTCAAATTTCAAACAGCTTTCAGATACTTTGGAATTTTCAGATTGAACCCGGAAAAAGGGAGTGTGATTTAAAGCGCACCATATCGTTTGAAAATTTCGTTTTGATTTCTACTTTCTTTGCTAATGTTATTTATGCAAATATGAGTTTTTGTTGTGATGAATCCTGATTTAGTGGCTGTGTTGGATAGGTATCTATCTGAGATCGTAAGCAGTTTATTTTTAGGTTGGATTATAAATCTTTTCTTGGTTTTCTTTTGTTCTGCTAAGAGTTGTTTCTTATTGTGGGCTGCATTCCTTTACATCAATTATTATATATTGAGGTTCGAATTTGCATATATCGTTGCGCCCTTTTTTAAAACGATATATTCAAATAGTTC…	3457	MNPDLVAVLDRYLSEIVSSLFLGWIINLFLVFFCSAKSCFLLWAAFLYINYYILRFEFAYIVAPFFKTIYSNSSQYHSVDWENAYTALPRNLWEQITDYNYCFNFPKPIVEGFVSDFSPRFTLEELVAMNEANITPVHTIPRETLLKRASDYKLAVESKKSILPKVQDLYEMDKWHALKSRLNKNAPSYVVTSEIAVGAMSGAGNVKLALPVVEKYTEEVADDRLPDKVRAKADQIMVAAIELVADGFASVNSDVTMAGALYDKRHKTIASSFKGAFASRASGVPSHVIYYPMHRVPSSDDPNTTLELSMVSRDSDFDEGYTLANISARTLYVRAKGPEKVTETRHLLKAKTEDVVKAQQFASEAQVVFATPRLFPEVNLDNYNLPGPSNVQQTEAITT…
P05	Broad bean wilt virus 2 RNA 2	>BBWV2_RNA2_P05-3		>BBWV2_RNA2_P05-3
		GCTTTCGTTCCGAAAAACAGCTTTCAAATTTCAAACAGCTTTCAGATACTTTGGAATTTTCAGATTGAACCCGGAAAAAGGGAGTGTGATTTAAAGCGCACCATATCGTTTGAAAATTTCGTTTTGATTTCTACTTTCTTTGCTAATGTTATTTATGCAAATATGAGTTTTTGTTGTGATGAATCCTGATTTAGTGGCTGTGTTGGATAGGTATCTATCTGAGATCGTAAGCAGTTTATTTTTAGGTTGGATTATAAATCTTTTCTTGGTTTTCTTTTGTTCTGCTAAGAGTTGTTTCTTATTGTGGGCTGCATTCCTTTACATCAATTATTATATATTGAGGTTCGAATTTGCATATATCGTTGCGCCCTTTTTTAAAACGATATATTCAAATAGTTC…	3456	MNPDLVAVLDRYLSEIVSSLFLGWIINLFLVFFCSAKSCFLLWAAFLYINYYILRFEFAYIVAPFFKTIYSNSSQYHSVDWENAYTALPRNLWEQITDYNYCFNFPKPIVEGFVSDFSPRFTLEELVAMNEANITPVHTIPRETLLKRASDYKLAVESKKSILPKVQDLYEMDKWHVLKSRLNKNAPSYVVTSEIAVGAMSGAGNVKLALPVVEKYTEEVADDRLPDKVRAKADQIMVAAIELVADGFASVNSDVTMAGALYDKRHKTIASSFKGAFASRASGVPSHVIYFPMHRVPACDDPNTTLELSMVSRDSDFDEGYTLANISARTLYVRAKGPEKVTETRHLLKAKTEDVVKARQFASDAQVVFATPRLFPEVNLDNYNLPGPSNAQHTEAITT…
P05	Broad bean wilt virus 2 RNA 2	>BBWV2_RNA2_P05-4		>BBWV2_RNA2_P05-4
		GCTTTCGTTCCGAAAAACAGCTTTCAAATTTCAAACAGCTTTCAGATACTTTGGAATTTTCAGATTGAACCCGGAAAAAGGGAGTGTGATTTAAAGCGCACCATATCGTTTGAAAATTTCGTTTTGATTTCTACTTTCTTTGCTAATGTTATTTATGCAAATATGAGTTTTTGTTGTGATGAATCCTGATTTAGTGGCTGTGTTGGATAGGTATCTATCTGAGATCGTAAGCAGTTTATTTTTAGGTTGGATTATAAATCTTTTCTTGGTTTTCTTTTGTTCTGCTAAGAGTTGTTTCTTATTGTGGGCTGCATTCCTTTACATCAATTATTATATATTGAGGTTCGAATTTGCATATATCGTTGCGCCCTTTTTTAAAACGATATATTCAAATAGTTC…	3457	MNPDLVAVLDRYLSEIVSSLFLGWIINLFLVFFCSAKSCFLLWAAFLYINYYILRFEFAYIVAPFFKTIYSNSSQYHSVDWENAYTALPRNLWEQITDYNYCFNFPKPIVEGFVSDFSPRFTLEELVAMNEANITPVHTIPRETLLKRASDYKLAVESKKSILPKVQDLYEMDKWHVLKSRLNKNAPSYVVTSEIAVGAMSGAGNVKLALPVVEKYTEEVADDRLPDKVRAKADQIMVAAIELVADGFASVNSDVTMAGALYDKRHKTIASSFKGAFASRASGVPSHVIYYPMHRVPSSDDPNTTLELSMVSRDSDFDEGFTLANISARTLYVRAKGPEKVTETRHLLKAKTEDVVKAQQFASEAQVVFATPRLFPEVNLDNYNLPGPSNVQQTEAITT…
P05	Broad bean wilt virus 2 RNA 2	>BBWV2_RNA2_P05-5		>BBWV2_RNA2_P05-5
		GCTTTCGTTCCGAAAAACAGCTTTCAAATTTCAAACAGCTTTCAGATACTTTGGAATTTTCAGATTGAACCCGGAAAAAGGGAGTGTGATTTAAAGCGCACCATATCGTTTGAAAATTTCGTTTTGATTTCTACTTTCTTTGCTAATGTTATTTATGCAAATATGAGTTTTTGTTGTGATGAATCCTGATTTAGTGGCTGTGTTGGATAGGTATCTATCTGAGATCGTAAGCAGTTTATTTTTAGGTTGGATTATAAATCTTTTCTTGGTTTTCTTTTGTTCTGCTAAGAGTTGTTTCTTATTGTGGGCTGCATTCCTTTACATCAATTATTATATATTGAGGTTCGAATTTGCATATATCGTTGCGCCCTTTTTTAAAACGATATATTCAAATAGTTC…	3459	MNPDLVAVLDRYLSEIVSSLFLGWIINLFLVFFCSAKSCFLLWAAFLYINYYILRFEFAYIVAPFFKTIYSNSSQYHSVDWENAYTALPRNLWEQITDYNYCFNFPKPIVEGFVSDFSPRFTLEELVAMNEANITPVHTIPRETLLKRASDYKLAVESKKSILPKVQDLYEMDKWHVLKSRLNKNAPSYVVTSEIAVGAMSGAGNVKLALPVVEKYTEEVADDRLPDKVRAKADQIMVAAIELVADGFASVNSDVTMAGALYDKRHKTIASSFKGAFASRASGVPSHVIYYPMHRVPSSDDPNTTLELSMVSRDSDFDEGFTLANISARTLYVRAKGPEKVTETRHLLKAKTEDVVKAQQFASEAQVVFATPRLFPEVNLDNYNLPGPSNVQQTEAITT…
P05	Broad bean wilt virus 2 RNA 2	>BBWV2_RNA2_P05-6		>BBWV2_RNA2_P05-6
		GCTTTCGTTCCGAAAAACAGCTTTCAAATTTCAAACAGCTTTCAGATACTTTGGAATTTTCAGATTGAACCCGGAAAAAGGGAGTGTGATTTAAAGCGCACCATATCGTTTGAAAATTTCGTTTTGATTTCTACTTTCTTTGCTAATGTTATTTATGCAAATATGAGTTTTTGTTGTGATGAATCCTGATTTAGTGGCTGTGTTGGATAGGTATCTATCTGAGATCGTAAGCAGTTTATTTTTAGGTTGGATTATAAATCTTTTCTTGGTTTTCTTTTGTTCTGCTAAGAGTTGTTTCTTATTGTGGGCTGCATTCCTTTACATCAATTATTATATATTGAGGTTCGAATTTGCATATATCGTTGCGCCCTTTTTTAAAACGATATATTCAAATAGTTC…	3457	MNPDLVAVLDRYLSEIVSSLFLGWIINLFLVFFCSAKSCFLLWAAFLYINYYILRFEFAYIVAPFFKTIYSNSSQYHSVDWENAYTALPRNLWEQITDYNYCFNFPKPIVEGFVSDFSPRFTLEELVAMNEANITPVHTIPRETLLKRASDYKLAVESKKSILPKVQDLYEMDKWHALKSRLNKNAPSYVVTSEIAVGAMSGAGNVKLALPVVEKYTEEVADDRLPDKVRAKADQIMVAAIELVADGFASVNSDVTMAGALYDKRHKTIASSFKGAFASRASGVPSHVIYYPMHRVPSSDDPNTTLELSMVSRDSDFDEGFTLANISARTLYVRAKGPEKVTETRHLLKAKTEDVVKAQQFASEAQVVFATPRLFPEVNLDNYNLPGPSNVQQTEAITT…
P06	Broad bean wilt virus 2 RNA 1	>BBWV2_RNA1_P06-1		>BBWV2_RNA1_P06-1
		TCCGAAAACAGCTTTCAGTTACTAAACAGCTTTCGTTTCGATTAAACAGCTTTCAAACAAACAGCTTTCATTTCATTTAGCTAATTTTGGCTTGCGTGGCTTCGGAAAGAACCCGGAAAAAGGGAGTGTGATTAAAAGCGCACCATATATTTCGAAGATCATTTTGGATTTCATTTTGCTACCTTAATTTTAAGATGGATTTCAGTATGATGCAAATGGTTGTGAGCTTTCTCAAAACTTCAATGGGTTTACAATCCATTAAGGATATCGTAGAAAAAGCATGTGTAGCGGAGAAGGATAAAACCTTACTTCACATTCATTTATGCTTTTTCCACGCCAATGAGATGGCACGGGATTACAATGAAGGTATGGACATGGGGCAGCTACAAAGTTCTGCTG…	5874	MDFSMMQMVVSFLKTSMGLQSIKDIVEKACVAEKDKTLLHIHLCFFHANEMARDYNEGMDMGQLQSSAAIKYRAAVLKRHVVMNVETGRYDRARMMQYNNETCVNWFSCRIVEEEAGKALDEEEAQENDIVDDFLKNCAISGEVGQMSEEGAGRYAFGQGLYEYATRISDAIVAVISGSIKKSIDDFLDKVYAVMAQVFAAWMPRIRAAFQWFENIKEVIKRWANTMHEKINFILVGMEDCLYMGAGLVAATCIVTLLEKFMIAIGILTKPCGAATLFLTTAMAAISATYVCEKALEKSAMLSNLLLFVTTNCRVVLDTLFNHELGRQEQEMSQNGEESPIGFGQFGISTMLQDVANLVSTWSTSSVTEIGKTFGAISQIKNGILALRDMVYFVFEKLS…
P06	Broad bean wilt virus 2 RNA 1	>BBWV2_RNA1_P06-2		>BBWV2_RNA1_P06-2
		TCCGAAAACAGCTTTCAGTTACTAAACAGCTTTCGTTTCGATTAAACAGCTTTCAAACAAACAGCTTTCATTTCATTTAGCTAATTTTGGCTTGCGTGGCTTCGGAAAGAACCCGGAAAAAGGGAGTGTGATTAAAAGCGCACCATATATTTCGAAGATCATTTTGGATTTCATTTTGCTACCTTAATTTTAAGATGGATTTCAGTATGATGCAAATGGTTGTGAGCTTTCTCAAAACTTCAATGGGTTTACAATCCATTAAGGATATCGTAGAAAAAGCATGTGTAGCGGAGAAGGATAAAACCTTACTTCACATTCATTTATGCTTTTTCCACGCCAATGAGATGGCACGGGATTACAATGAAGGTATGGACATGGGGCAGCTACAAAGTTCTGCTG…	5874	MDFSMMQMVVSFLKTSMGLQSIKDIVEKACVAEKDKTLLHIHLCFFHANEMARDYNEGMDMGQLQSSAAIKYRAAVLKRHVVMNVETGRYDRARMMQYNNETCVNWFSCRIVEEEAGKALDEEEAQENDIVDDFLKNCAISGEVGQMSEEGAGRYAFGQGLYEYATRISDAIVAVISGSIKKSIDDFLDKVYAVMAQVFAAWMPRIRAAFQWFENIKEVIKRWANTMHEKINFILVGMEDCLYMGAGLVAATCIVTLLEKFMIAIGILTKPCGAATLFLTTAMAAISATYVCEKALEKSAMLSNLLLFVTTNCRVVLDTLFNHELGRQEQEMSQNGEESPIGFGQFGISTMLQDVANLVSTWSTSSVTEIGKTFGAISQIKNGILALRDMVYFVFEKLS…
P06	Broad bean wilt virus 2 RNA 1	>BBWV2_RNA1_P06-3		>BBWV2_RNA1_P06-3
		TCCGAAAACAGCTTTCAGTTACTAAACAGCTTTCGTTTCGATTAAACAGCTTTCAAACAAACAGCTTTCATTTCATTTAGCTAATTTTGGCTTGCGTGGCTTCGGAAAGAACCCGGAAAAAGGGAGTGTGATTAAAAGCGCACCATATATTTCGAAGATCATTTTGGATTTCATTTTGCTACCTTAATTTTAAGATGGATTTCAGTATGATGCAAATGGTTGTGAGCTTTCTCAAAACTTCAATGGGTTTACAATCCATTAAGGATATCGTAGAAAAAGCATGTGTAGCGGAGAAGGATAAAACCTTACTTCACATTCATTTATGCTTTTTCCACGCCAATGAGATGGCACGGGATTACAATGAAGGTATGGACATGGGGCAGCTACAAAGTTCTGCTG…	5874	MDFSMMQMVVSFLKTSMGLQSIKDIVEKACVAEKDKTLLHIHLCFFHANEMARDYNEGMDMGQLQSSAAIKYRAAVLKRHVVMNVETGRYDRARMMQYNNETCVNWFSCRIVEEEAGKALDEEEAQENDIVDDFLKNCAISGEVGQMSEEGAGRYAFGQGLYEYATRISDAIVAVISGSIKKSIDDFLDKVYAVMAQVFAAWMPRIRAAFQWFENIKEVIKRWANTMHEKINFILVGMEDCLYMGAGLVAATCIVTLLEKFMIAIGILTKPCGAATLFLTTAMAAISATYVCEKALEKSAMLSNLLLFVTTNCRVVLDTLFNHELGRQEQEMSQNGEESPIGFGQFGISTMLQDVANLVSTWSTSSVTEIGKTFGAISQIKNGILALRDMVYFVFEKLS…
P07	Broad bean wilt virus 2 RNA 1	>BBWV2_RNA1_P07		>BBWV2_RNA1_P07
		AAACAAACAGCTTTCGTTCCGAAAACAGCTTTCAGTTACTAAACAGCTTTCGTTTCGATTAAACAGCTTTCAAACAAACAGCTTTCATTTCATTTAGCTAATTTTGGCTTGCGTGGCTTCGGAAAGAACCCGGAAAAAGGGAGTGTGATTAAAAGCGCACCATATATTTCGAAGATCATTTTGGATTTCATTTTGCTACCTTAATTTTAAGATGGATTTCAGTGTGATGCAAATGGTTGTGAGCTTTCTCAAAACTTCAATGGGTTTACAATCCATTAAGGATATCGTAGAAAAAGCATGTGTAGCGGAGAAGGATAAAACCTTACTTCACATTCATTTATGCTTTTTCCACGCCAATGAGATGGCACGGGATTACAATGAAGGTATGGACATGGGGCA…	5935	MDFSVMQMVVSFLKTSMGLQSIKDIVEKACVAEKDKTLLHIHLCFFHANEMARDYNEGMDMGQLQSSAAIKYRAAVLKRHVVMNVETGRYDRARMMQYNNETCVNWFSCRIVEEEAGKALDEEEAQENDIVDDFLKNCAISGEVGQMSEEGAGRYAFGQGLYEYATRISDAIVAVISGSIKKSIDDFLDKVYAVMAQVFAAWMPRIRAAFQWFENIKEVIKRWANTMHEKINFILVGMEDCLYMGAGLVAATCIVTLLEKFMIAIGILTKPCGAATLFLTTAMAAISATYVCEKALEKSAMLSNLLLFVTTNCRVVLDTLFNHELGRQEQEMSQNGEESPIGFGQFGISTMLQDVANLVSTWSTSSVTEIGKTFGAISQIKNGILALRDMVYFVFEKLS…
P07	Broad bean wilt virus 2 RNA 2	>BBWV2_RNA2_P07		>BBWV2_RNA2_P07
		TTAAAACAAACAGCTTTCGTTCCGAAAAACAGCTTTCAGTTACCAAACAGCTTTCAGTTGGAAAACAGCTTTCGGATACTTTGAAGTTTTCAATTTGAACCCGGAAAAAGGGAGTGTGATTCAAAGCGCACCATATATTTTGAAACTTCTTTTCTTTCATTCTCTTCCTTGTAAGTGCATTCTACATTCAAGATTTGATTTTGAACATGTTGTAATGCGTCCTGAACTTGTTGCAGCGTTAGATAGATACTTCTCAGAAATCATAAGTTGCTTATTTTTGGGTTGGTTACTAAATTTTTTGCTTGTTTGTTTCTGTTCCACAAAAAGTACTTTTCTTTTGTGGTCGGGTTTTTTGTACATTTGTTACTACATATTGAGGATTGAATTTGCATATATCGT…	3492	MRPELVAALDRYFSEIISCLFLGWLLNFLLVCFCSTKSTFLLWSGFLYICYYILRIEFAYIVAPFLKTIYTNSSQYHTVDWANAYTALPKGLWEQITDYNYCYNFPLPCVEGFVSDFSPRFTLKELEIMNEANITPVHTIPKDTLLKRASDYKLAVESKKSILPRVQDLYEMDKWHNLRSKLSKNAPSYVTTSEIAVGAMSGAGNTKLAIPVVEKYTEEVADDRLPDKVRAKADQIMVAAIELVADGFASVNSDVTMAGALYDKRHKTIASSFKGAFASRASGVPSHVIYFPMHRVPACDDPNTTLELSMVSRDSDFDEGYTLANISARTLYVRAKGPEKVTETRHLLKVKTEDVVKARQFASEAQVVFATPRLFPEVNLDNYNLPGPSNAQHTEAITT…
P08	Cucumber mosaic virus RNA 3	>CMV_RNA3_P08-1		>CMV_RNA3_P08-1
		ACTGTGTGTGTGCGTGTGTGTGTGTCGAGTCGTGTTGTCCGCACATTTGAGTCGTGCTGTCCGCACATTTTGTTTTATCTTTATACAGTGTGTTAGATTTCCCGAGGCATGGCTTTCCAAGGTACCAGTAGGACTTTAACTCAACAGTCCTCAGCGGCTACGTCTGACGATCTTCAAAAGATATTATTTAGCCCTGAAGCCATTAAGAAAATGGCTACTGAGTGTGACCTAGGCCGGCATCATTGGATGCGCGCTGATAATGCTATTTCAGTCCGGCCCCTCGTTCCCGAAGTAACCCACGGTCGTATTGCTTCCTTCTTTAAATCTGGATATGATGTTGGTGAATTGTGCTCAAAAGGATATATGAGCGTCCCTCAAGTGTTATGTGCTGTTACTCGG…	2201	MAFQGTSRTLTQQSSAATSDDLQKILFSPEAIKKMATECDLGRHHWMRADNAISVRPLVPEVTHGRIASFFKSGYDVGELCSKGYMSVPQVLCAVTRTVSTDAEGSLRIYLADLGDKELSPIDGQCVSLHNHDLPALVSFQPTYDCPMETIGNRKRCFAVVIERHGYIGYTGTTASVCSNWQARFSSKNNNYTHIAAGKTLVLPFNRLAEQTKPSAVARLLKSQLNNIESSQYLLTNAKINQNARSESEELNVESPPAAIGSSSASRSEAFRPQVVNGL
				>CMV_RNA3_P08-1
				MDKSESTSAGRNRRRRPRRGSRSASSSSDANFRVLSQQLSRLNKTLAAGRPTINHPTFVGSERCKPGYTFTSITLKPPKIDRGSYYGKRLLLPDSVTEYDKKLVSRIQIRVNPLPKFDSTVWVTVRKVPASSDLSVAAISAMFADGASPVLVYQYAASGVQANNKLLYDLSAMRADIGDMRKYAVLVYSKDDALETDELVLHVDVEHQRIPTSGVLPV
P08	Cucumber mosaic virus RNA 3	>CMV_RNA3_P08-2		>CMV_RNA3_P08-2
		ACTGTGTGTGTGCGTGTGTGTGTGTCGAGTCGTGTTGTCCGCACATTTGAGTCGTGCTGTCCGCACATTTTGTTTTATCTTTATACAGTGTGTTAGATTTCCCGAGGCATGGCTTTCCAAGGTACCAGTAGGACTTTAACTCAACAGTCCTCAGCGGCTACGTCTGACGATCTTCAAAAGATATTATTTAGCCCTGAAGCCATTAAGAAAATGGCTACTGAGTGTGACCTAGGCCGGCATCATTGGATGCGCGCTGATAATGCTATTTCAGTCCGGCCCCTCGTTCCCGAAGTAACCCACGGTCGTATTGCTTCCTTCTTTAAATCTGGATATGATGTTGGTGAATTGTGCTCAAAAGGATATATGAGCGTCCCTCAAGTGTTATGTGCTGTTACTCGG…	2201	MAFQGTSRTLTQQSSAATSDDLQKILFSPEAIKKMATECDLGRHHWMRADNAISVRPLVPEVTHGRIASFFKSGYDVGELCSKGYMSVPQVLCAVTRTVSTDAEGSLRIYLADLGDKELSPIDGQCVSLHNHDLPALVSFQPTYDCPMETIGNRKRCFAVVIERHGYIGYTGTTASVCSNWQARFSSKNNNYTHIAAGKTLVLPFNRLAEQTKPSAVARLLKSQLNNIESSQYLLTNAKINQNARSESEELNVESPPAAIGSSSASRSEAFRPQVVNGL
				>CMV_RNA3_P08-2
				MDKSESTSAGRNRRRRPRRGSRSASSSSDANFRVLSQQLSRLNKTLAAGRPTINHPTFVGSERCKPGYTFTSITLKPPKIDRGSYYGKRLLLPDSVTEYDKKLVSRIQIRVNPLPKFDSTVWVTVRKVPASSDLSVAAISAMFADGASPVLVYQYAASGVQANNKLLYDLSAMRADIGDMRKYAVLVYSKDDALETDELVLHVDVEHQRIPTSGVLPV
P08	Cucumber mosaic virus RNA 2	>CMV_RNA2_P08		>CMV_RNA2_P08
		GTTCAATCCCTGCCTCCCCTGTAAAACTCCCTAGACTTTAAAACTTTCTTTCTAGTATCTTTTCTATGGCTTTCCCTGCCCCCGCATTCTCACTAGCCAATCTTTTGAACGGCAGTTACGGTGTCGACACTCCCGAGGATGTGGAACGTTTGCGATCTGAGCAACGTGAAGAGGCTGCTGCGGCCTGTCGTAACTACAGGCCCCTACCCGCTGTGGATGTCAGCGAGAGTGTCACAGAGGACGCGCATTCCCTCCGAACTCCTGACGGAGCTCCCGCTGAGGCGGTGTCTGATGAGTTTGTAACTTATGGTGCTGAAGATTACCTTGAAAAATCTGACGATGAGCTCCTTGTCGCTTTTGAGACGATGGTCAAACCCATGCGTATCGGACAACTATGGT…	2894	MAFPAPAFSLANLLNGSYGVDTPEDVERLRSEQREEAAAACRNYRPLPAVDVSESVTEDAHSLRTPDGAPAEAVSDEFVTYGAEDYLEKSDDELLVAFETMVKPMRIGQLWCPAFNKCSFISSIAMARALLLAPRTSNRTMKCFEDLVAAIYTKSDFYYGEECEADDVQIDISSRDVPGYSFEPWSRTSGFEPPPICEACDMIMYQCPCFDFNALKKSCAERTFADDYVIEGLDGVVDNATLLSNLGPFLVPVKCQYEKCPTPTLAIPPDLNRATDRVDINLVQSICDSTLPTHSNYDDSFHQVFVESADYSIDLDHVRLRQSDLIAKIPDSGHMIPVLNTGSGHKRVGTTKEVLTAIKKRNADVPELGDSVNLSRLSKAVAERFFISYINGNSLASSN…
				>CMV_RNA2_P08
				MELNVGAMTNVELQLARMVEAKKQRRRSHKQNRRERGHKSPSERARSNLRLFRFLPFYQVDGSELTGSSRHVNVAELPEPEASRLELSAEDHEFDDTDWFAGNEWAEGAF
P08	Broad bean wilt virus 2 RNA 1	>BBWV2_RNA1_P08-1		>BBWV2_RNA1_P08-1
		AAACAAACAGCTTTCGTTCCGAAAACAGCTTTCAGTTACTAAACAGCTTTCGTTTCGATTAAACAGCTTTCAAACAAACAGCTTTCATTTCATTTAGCTAATTTTGGCTTGCGTGGCTTCGGAAAGAACCCGGAAAAAGGGAGTGTGATTAAAAGCGCACCATATATTTCGAAGATCATTTTGGATTTCATTTTGCTACCTTAATTTTAAGATGGATTTCAGTATGATGCAAATGGTTGTGAGCTTTCTCAAAACTTCAATGGGTTTACAATCCATTAAGGATATCGTAGAAAAAGCATGTGTAGCGGAGAAGGATAAAACCTTACTTCACATTCATTTATGCTTTTTCCACGCCAATGAGATGGCACGGGATTACAATGAAGGTATGGACATGGGGCA…	5935	MDFSMMQMVVSFLKTSMGLQSIKDIVEKACVAEKDKTLLHIHLCFFHANEMARDYNEGMDMGQLQSSAAIKYRAAVLKRHVVMNVETGRYDRARMMQYNNETCVNWFSCRIVEEEAGKALDEEEAQENDIVDDFLKNCAISGEVGQMSEEGAGRYAFGQGLYEYATRISDAIVAVISGSIKKSIDDFLDKVYAVMAQVFAAWMPRIRAAFQWFENIKEVIKRWANTMHEKINFILVGMEDCLYMGAGLVAATCIVTLLEKFMIAIGILTKPCGAATLFLTTAMAAISATYVCEKALEKSAMLSNLLLFVTTNCRVVLDTLFNHELGRQEQEMSQNGEESPIGFGQFGISTMLQDVANLVSTWSTSSVTEIGKTFGAISQIKNGILALRDMVYFVFEKLS…
P08	Broad bean wilt virus 2 RNA 1	>BBWV2_RNA1_P08-2		>BBWV2_RNA1_P08-2
		AAACAAACAGCTTTCGTTCCGAAAACAGCTTTCAGTTACTAAACAGCTTTCGTTTCGATTAAACAGCTTTCAAACAAACAGCTTTCATTTCATTTAGCTAATTTTGGCTTGCGTGGCTTCGGAAAGAACCCGGAAAAAGGGAGTGTGATTAAAAGCGCACCATATATTTCGAAGATCATTTTGGATTTCATTTTGCTACCTTAATTTTAAGATGGATTTCAGTATGATGCAAATGGTTGTGAGCTTTCTCAAAACTTCAATGGGTTTACAATCCATTAAGGATATCGTAGAAAAAGCATGTGTAGCGGAGAAGGATAAAACCTTACTTCACATTCATTTATGCTTCTTCCACGCCAATGAGATGGCTCGGGATTATAATGAAGGTATGGACATGGGGCA…	5935	MDFSMMQMVVSFLKTSMGLQSIKDIVEKACVAEKDKTLLHIHLCFFHANEMARDYNEGMDMGQLQSSAAIKYRAAVLKRHVVMNVETGRYDRARMMQYNNETCVNWFSCRIVEEEAGKALDEEEAQENDIVDDFLKNCAISGEVGQMSEEGAGRYAFGQGLYEYATRISDAIVAVISGSIKKSIDDFLDKVYAVMAQVFAAWMPRIRAAFQWFENIKEVIKRWANTMHEKINFILVGMEDCLYMGAGLVAATCIVTLLEKFMIAIGILTKPCGAATLFLTTAMAAISATYVCEKALEKSAMLSNLLLFVTTNCRVVLDTLFNHELGRQEQEMSQNGEESPIGFGQFGISTMLQDVANLVSTWSTSSVTEIGKTFGAISQIKNGILALRDMVYFVFEKLS…
P08	Broad bean wilt virus 2 RNA 2	>BBWV2_RNA2_P08-1		>BBWV2_RNA2_P08-1
		TTAAAACAAACAGCTTTCGTTCCGAAAAACAGCTTTCAGTTACCAAACAGCTTTCAGTTGGAAAACAGCTTTCGGATACTTTGAAGTTTTCAATTTGAACCCGGAAAAAGGGAGTGTGATTCAAAGCGCACCATATATTTTGAAACTTCTTTTCTTTCATTCTCTTCCTTGTAAGTGCATTCTACATTCAAGATTTGATTTTGAACATGTTGTAATGCGTCCTGAACTTGTTGCAGCGTTAGATAGATACTTCTCAGAAATCATAAGTTGCTTATTTTTGGGTTGGTTACTAAATTTTTTGCTTGTTTGTTTCTGTTCCACAAAAAGTACTTTTCTTTTGTGGTCGGGTTTTTTGTACATTTGTTACTACATATTGAGGATTGAATTTGCATATATCGT…	3520	MRPELVAALDRYFSEIISCLFLGWLLNFLLVCFCSTKSTFLLWSGFLYICYYILRIEFAYIVAPFLKTIYTNSSQYHTVDWANAYTALPKGLWEQITDYNYCYNFPLPCVEGFVSDFSPRFTLKELEIMNEANITPVHTIPKDTLLKRASDYKLAVESKKSILPRVQDLYEMDKWHNLRSKLSKNAPSYVTTSEIAVGAMSGAGNTKLAIPVVEKYTEEVADDRLPDKVRAKADQIMVAAIELVADGFASVNSDVTMAGALYDKRHKTIASSFKGAFASRASGVPSHVIYFPMHRVPACDDPNTTLELSMVSRDSDFDEGYTLANISARTLYVRAKGPEKVTETRHLLKVKTEDVVKARQFASEAQVVFATPRLFPEVNLDNYNLPGPSNAQHTEAITT…
P08	Pepper cryptic virus 2 RNA1	>PCV2_RNA1_P08		>PCV2_RNA1_P08
		GCCGTTTACTTGGACCTAGTTATCTAGGTTGGAAACCGCTTGGGTTAAATTATAAATTTTATATTTAATAGATAACAGCCAACATGGCAATTTATCGCATGTTGAATGGATATGTTTTCACCGCATTTGGTAATGATCTTGAGAAATTGGATCAAAGACATATACATCGCATCAGACGAGAAGAAGCGACAACTTATCGCGACGAGTTCGCTCTAAAGGAACTCATGGATTTAAACCCTATTTTGTATGAACAATTCTTAGAAGGATGGTCACGGAGTTATTATGAAGGATCAAAACACTTACAAGCAATTATACAATATGGTATCCCCGACCCACATCCAGACCTAATAGATAAAGAAATCTACAACAAGGCAGGATATGTGGTATTAGAAAGTTTAG…	1585	MAIYRMLNGYVFTAFGNDLEKLDQRHIHRIRREEATTYRDEFALKELMDLNPILYEQFLEGWSRSYYEGSKHLQAIIQYGIPDPHPDLIDKEIYNKAGYVVLESLGSLPRVRAFDVLTELDSVHYEQSSSAGYDYHGPKGPIQGENHIRAITRAKATLWSAIKDEGEGIEHVIRSSVPDVGYTRTQLTDLYEKTKIRGVWGRAFHYILLEGTIANPLLDVFKRGGTFYHIGENPQYSVPDILSQVSECCKYLVAIDWSNFDATVARFEINMAFDLIKTLIMFPNIETELCFEICRQLFIHKKIAAPDGNIYWSHKGIPSGSYFTSIIGSIVNRLRVEYIFRKAYGVGPKMCYTQGDDSLIGVDFRVDPDRLSEIAAPLNWKLNPAKTDVSLYPENVTFL…
P08	Pepper cryptic virus 2 RNA2	>PCV2_RNA2_P08		>PCV2_RNA2_P08
		AGTATCGAGAGATCACTGTGACCAAAGAAAGTTGTTAAAATTTAACCTAAGACGTTTATAATATGGCGACACCAGTTAGTGACACACCAACTACAAAGTCTACACAAGACAAGACTGACCAATTACCGGCAGCTACGCCCCCTATAACGCAAAAGCCACCCTCCTACAAATCTGAGATTTCAAGAATCGCCGACTACCTCGCCGATGATTACGAGATCGGATACGTAAGAGACCGTCCACCCAAGCATAGAAGATATGCTGTGTTAAGGACGCAAGCTTTATTCAACAAGCTTATCGAAATCTATGGTAAGCTATTTAAACAGAACTGGGAATTCCTCCGACGTTCAATCGACGGTTTCACAACCGCAGTTGGAATTCGTGAGAGACAATGGGAAAACG…	1498	MATPVSDTPTTKSTQDKTDQLPAATPPITQKPPSYKSEISRIADYLADDYEIGYVRDRPPKHRRYAVLRTQALFNKLIEIYGKLFKQNWEFLRRSIDGFTTAVGIRERQWENAARAYISCWFFDLYVSVRNAVEKVSGTAFTQYYHAHAAHILHEYDALLVHLNAIIRPTHIKLALEDCIYIPRIATNMNITNANPFGLTEATWDLDADFAYSIMDRMKASGSRWRVEPLVTDTLGRPGWLFDWHQVGAQQQAYAWFPSEGNYSMEDLIAPHIIGEALTPLMGPCDIDDWQYFPNFIRPANVPWQNMERVSARRFRGSAEVRTYAEEKVNLTRFTSTGHETSKKRSKPSSTTTTSSQGGSRDMETEDEPREVVTDITLSQVTSTQQLQTLMTTGEADRF…
P09	Cucumber mosaic virus RNA 1	>CMV_RNA1_P09		>CMV_RNA1_P09
		GTACGGTTCAACCCCTGCCTCCCCTGTAAAACTACCCTTTGAAAACCTCTCTCCTTAATCTTTTCTTTGTAAAATTCCTATGGCGACGTCCTCGTTCAACATTAATGAATTGGTAGCCTCCCACGGCGATAAAGGACTACTCGCGACCGCCCTCGTTGATAAGGCAGCTCATGAGCAGCTCGAGGAGCAATTACAGCATCAACGCAGGGGCCGTAAGGTCTACGTTCGGAACGTTCTGAGCGTAAAGGATTCCGAAGTTATTCGGAATCGGTATGGAGGAAAGTACGACCTCCATCTTACCCAGCAGGAGTTTGCTCCCCACGGCCTAGCTGGTGCCCTCCGCTTGTGTGAAACTCTCGATTGTCTAGACTCTTTCCCTTCTTCAGGTCTGCGGCAGGA…	3341	MATSSFNINELVASHGDKGLLATALVDKAAHEQLEEQLQHQRRGRKVYVRNVLSVKDSEVIRNRYGGKYDLHLTQQEFAPHGLAGALRLCETLDCLDSFPSSGLRQDLVLDFGGSWVTHYLRGHNVHCCSPCLGIRDKMRHTERLMNMRKIILNDPQQFDGRQPDFCTHPAADCKVQAHFAISIHGGYDMGFRGLCEAMNAHGTTILKGTMMFDGAMMFDDQGVIPELNCQWRKIRNAFSETEDVTPLVGKLNSTVFSRVRKFKTLVAFDFINESTMSYVHDWENIKSFLTDQTYSYKGMTYGIERCVINAGIMTYKIIGVPGMCPPELIRHCIWFPSIKDYVGLKIPASQDLVEWKTVRILTSTLRETEEIAMRCYNDKKAWMEQFKVILGVLSAKSS…
P09	Cucumber mosaic virus RNA 2	>CMV_RNA2_P09-1		>CMV_RNA2_P09-1
		AGAGCGTACGGTTCAATCCCTGCCTCCCCTGTAAAACTCCCTAGACTTTAAAACTTTCTTTCTAGTATCTTTTCTATGGCTTTCCCTGCCCCCGCATTCTCACTAGCCAATCTTTTGAACGGCAGTTACGGTGTCGACACTCCCGAGGATGTGGAACGTTTGCGATCTGAGCAACGCGAAGAGGCTGCTGCGGCCTGTCGTAACTACAGGCCCCTACCCGCTGTGGATGTCAGCGAGAGTGTCACAGAGGACGCGCATTCCCTCCGAACTCCTGACGGAGCTCCCGCTGAGGCGGTGTCTGATGAGTTTGTAACTTATGGTGCTGAAGATTACCTTGAAAAATCTGACGATGAGCTCCTTGTCGCTTTTGAGACGATGGTCAAACCCATGCGTATCGGA…	3033	MAFPAPAFSLANLLNGSYGVDTPEDVERLRSEQREEAAAACRNYRPLPAVDVSESVTEDAHSLRTPDGAPAEAVSDEFVTYGAEDYLEKSDDELLVAFETMVKPMRIGQLWCPAFNKCSFISSIAMARALLLAPRTSNRTMKCFEDLVAAIYTKSDFYYGEECEADDVQIDISSRDVPGYSFEPWSRTSGFEPPPICEACDMIMYQCPCFDFNALKKSCAERTFADDYVIEGLDGVVDNATLLSNLGPFLVPVKCQYEKCPTPTLAIPPDLNRATDRVDINLVQSICDSTLPTHSNYDDSFHQVFVESADYSIDLDHVRLRQSDLIAKIPDSGHMIPVLNTGSGHKRVGTTKEVLTAIKKRNADVPELGDSVNLSRLSKAVAERFFISYINGNSLASSN…
				>CMV_RNA2_P09-1
				MELNVGAMTNVELQLARMVEAKKQRRRSHKQNRRERGHKSPSERARSNLRLFRFLPFYQVDGSELTGSSRHVNVAELPEPEASRLELSAEDHEFDDTDWFAGNEWAEGAF
P09	Cucumber mosaic virus RNA 2	>CMV_RNA2_P09-2		>CMV_RNA2_P09-2
		AGAGCGTACGGTTCAATCCCTGCCTCCCCTGTAAAACTCCCTAGACTTTAAAACTTTCTTTCTAGTATCTTTTCTATGGCTTTCCCTGCCCCCGCATTCTCACTAGCCAATCTTTTGAACGGCAGTTACGGTGTCGACACTCCCGAGGATGTGGAACGTTTGCGATCTGAGCAACGCGAAGAGGCTGCTGCGGCCTGTCGTAACTACAGGCCCCTACCCGCTGTGGATGTCAGCGAGAGTGTCACAGAGGACGCGCATTCCCTCCGAACTCCTGACGGAGCTCCCGCTGAGGCGGTGTCTGATGAGTTTGTAACTTATGGTGCTGAAGATTACCTTGAAAAATCTGACGATGAGCTCCTTGTCGCTTTTGAGACGATGGTCAAACCCATGCGTATCGGA…	3034	MAFPAPAFSLANLLNGSYGVDTPEDVERLRSEQREEAAAACRNYRPLPAVDVSESVTEDAHSLRTPDGAPAEAVSDEFVTYGAEDYLEKSDDELLVAFETMVKPMRIGQLWCPAFNKCSFISSIAMARALLLAPRTSNRTMKCFEDLVAAIYTKSDFYYGEECEADDVQIDISSRDVPGYSFEPWSRTSGFEPPPICEACDMIMYQCPCFDFNALKKSCAERTFADDYVIEGLDGVVDNATLLSNLGPFLVPVKCQYEKCPTPTLAIPPDLNRATDRVDINLVQSICDSTLPTHSNYDDSFHQVFVESADYSIDLDHVRLRQSDLIAKIPDSGHMIPVLNTGSGHKRVGTTKEVLTAIKKRNADVPELGDSVNLSRLSKAVAERFFISYINGNSLASSN…
				>CMV_RNA2_P09-2
				MELNVGAMTNVELQLARMVEAKKQRRRSHKQNRRERGHKSPSERARSNLRLFRFLPFYQVDGSELTGSSRHVNVAELPEPEASRLELSAEDHEFDDTDWFAGNEWAEGAF
P09	Broad bean wilt virus 2 RNA 1	>BBWV2_RNA1_P09-1		>BBWV2_RNA1_P09-1
		AAACAAACAGCTTTCGTTCCGAAAACAGCTTTCAGTTACTAAACAGCTTTCGTTTCGATTAAACAGCTTTCAAACAAACAGCTTTCATTTCATTTAGCTAATTTTGGCTTGCGTGGCTTCGGAAAGAACCCGGAAAAAGGGAGTGTGATTAAAAGCGCACCATATATTTCGAAGATCATTTTGGATTTCATTTTGCTACCTTAATTTTAAGATGGATTTCAGTATGATGCAAATGGTTGTGAGCTTTCTCAAAACTTCAATGGGTTTACAATCCATTAAGGATATCGTAGAAAAAGCATGTGTAGCGGAGAAGGATAAAACCTTACTTCACATTCATTTATGCTTTTTCCACGCCAATGAGATGGCACGGGATTACAATGAAGGTATGGACATGGGGCA…	5935	MDFSMMQMVVSFLKTSMGLQSIKDIVEKACVAEKDKTLLHIHLCFFHANEMARDYNEGMDMGQLQSSAAIKYRAAVLKRHVVMNVETGRYDRARMMQYNNETCVNWFSCRIVEEEAGKALDEEEAQENDIVDDFLKNCAISGEVGQMSEEGAGRYAFGQGLYEYATRISDAIVAVISGSIKKSIDDFLDKVYAVMAQVFAAWMPRIRAAFQWFENIKEVIKRWANTMHEKINFILVGMEDCLYMGAGLVAATCIVTLLEKFMIAIGILTKPCGAATLFLTTAMAAISATYVCEKALEKSAMLSNLLLFVTTNCRVVLDTLFNHELGRQEQEMSQNGEESPIGFGQFGISTMLQDVANLVSTWSTSSVTEIGKTFGAISQIKNGILALRDMVYFVFEKLS…
P09	Broad bean wilt virus 2 RNA 1	>BBWV2_RNA1_P09-2		>BBWV2_RNA1_P09-2
		AAACAAACAGCTTTCGTTCCGAAAACAGCTTTCAGTTACTAAACAGCTTTCGTTTCGATTAAACAGCTTTCAAACAAACAGCTTTCATTTCATTTAGCTAATTTTGGCTTGCGTGGCTTCGGAAAGAACCCGGAAAAAGGGAGTGTGATTAAAAGCGCACCATATATTTCGAAGATCATTTTGGATTTCATTTTGCTACCTTAATTTTAAGATGGATTTCAGTATGATGCAAATGGTTGTGAGCTTTCTCAAAACTTCAATGGGTTTACAATCCATTAAGGATATCGTAGAAAAAGCATGTGTAGCGGAGAAGGATAAAACCTTACTTCACATTCATTTATGCTTTTTCCACGCCAATGAGATGGCACGGGATTACAATGAAGGTATGGACATGGGGCA…	5935	MDFSMMQMVVSFLKTSMGLQSIKDIVEKACVAEKDKTLLHIHLCFFHANEMARDYNEGMDMGQLQSSAAIKYRAAVLKRHVVMNVETGRYDRARMMQYNNETCVNWFSCRIVEEEAGKALDEEEAQENDIVDDFLKNCAISGEVGQMSEEGAGRYAFGQGLYEYATRISDAIVAVISGSIKKSIDDFLDKVYAVMAQVFAAWMPRIRAAFQWFENIKEVIKRWANTMHEKINFILVGMEDCLYMGAGLVAATCIVTLLEKFMIAIGILTKPCGAATLFLTTAMAAISATYVCEKALEKSAMLSNLLLFVTTNCRVVLDTLFNHELGRQEQEMSQNGEESPIGFGQFGISTMLQDVANLVSTWSTSSVTEIGKTFGAISQIKNGILALRDMVYFVFEKLS…
P09	Broad bean wilt virus 2 RNA 1	>BBWV2_RNA1_P09-3		>BBWV2_RNA1_P09-3
		AAACAAACAGCTTTCGTTCCGAAAACAGCTTTCAGTTACTAAACAGCTTTCGTTTCGATTAAACAGCTTTCAAACAAACAGCTTTCATTTCATTTAGCTAATTTTGGCTTGCGTGGCTTCGGAAAGAACCCGGAAAAAGGGAGTGTGATTAAAAGCGCACCATATATTTCGAAGATCATTTTGGATTTCATTTTGCTACCTTAATTTTAAGATGGATTTCAGTATGATGCAAATGGTTGTGAGCTTTCTCAAAACTTCAATGGGTTTACAATCCATTAAGGATATCGTAGAAAAAGCATGTGTAGCGGAGAAGGATAAAACCTTACTTCACATTCATTTATGCTTTTTCCACGCCAATGAGATGGCACGGGATTACAATGAAGGTATGGACATGGGGCA…	5935	MDFSMMQMVVSFLKTSMGLQSIKDIVEKACVAEKDKTLLHIHLCFFHANEMARDYNEGMDMGQLQSSAAIKYRAAVLKRHVVMNVETGRYDRARMMQYNNETCVNWFSCRIVEEEAGKALDEEEAQENDIVDDFLKNCAISGEVGQMSEEGAGRYAFGQGLYEYATRISDAIVAVISGSIKKSIDDFLDKVYAVMAQVFAAWMPRIRAAFQWFENIKEVIKRWANTMHEKINFILVGMEDCLYMGAGLVAATCIVTLLEKFMIAIGILTKPCGAATLFLTTAMAAISATYVCEKALEKSAMLSNLLLFVTTNCRVVLDTLFNHELGRQEQEMSQNGEESPIGFGQFGISTMLQDVANLVSTWSTSSVTEIGKTFGAISQIKNGILALRDMVYFVFEKLS…
P09	Broad bean wilt virus 2 RNA 2	>BBWV2_RNA2_P09		>BBWV2_RNA2_P09
		AAACAAACAGCTTTCGTTCCGAAAAACAGCTTTCAGTTACCAAACAGCTTTCAGTTGGAAAACAGCTTTCGGATACTTTGAAGTTTTCAATTTGAACCCGGAAAAAGGGAGTGTGATTCAAAGCGCACCATATATTTTGAAACTTCTTTTCTTTCATTCTCTTCCTTGTAAGTGCATTCTACATTCAAGATTTGATTTTGAACATGTTGTAATGCGTCCTGAACTTGTTGCAGCGTTAGATAGATACTTCTCAGAAATCATAAGTTGCTTATTTTTGGGTTGGTTACTAAATTTTTTGCTTGTTTGTTTCTGTTCCACAAAAAGTACTTTTCTTTTGTGGTCGGGTTTTTTGTACATTTGTTACTACATATTGAGGATTGAATTTGCATATATCGTTGC…	3489	MRPELVAALDRYFSEIISCLFLGWLLNFLLVCFCSTKSTFLLWSGFLYICYYILRIEFAYIVAPFLKTIYTNSSQYHTVDWANAYTALPKGLWEQITDYNYCYNFPLPCVEGFVSDFSPRFTLKELEIMNEANITPVHTIPKDTLLKRASDYKLAVESKKSILPRVQDLYEMDKWHNLRSKLSKNAPSYVTTSEIAVGAMSGAGNTKLAIPVVEKYTEEVADDRLPDKVRAKADQIMVAAIELVADGFASVNSDVTMAGALYDKRHKTIASSFKGAFASRASGVPSHVIYFPMHRVPACDDPNTTLELSMVSRDSDFDEGYTLANISARTLYVRAKGPEKVTETRHLLKVKTEDVVKARQFASEAQVVFATPRLFPEVNLDNYNLPGPSNAQHTEAITT…
P10	Cucumber mosaic virus RNA 3	>CMV_RNA3_P10-1		>CMV_RNA3_P10-1
		CTGTGTGTGTGCGTGTGTGTGTGTCGAGTCGTGTTGTCCGCACATTTGAGTCGTGCTGTCCGCACATTTTGTTTTATCTTTATACAGTGTGTTAGATTTCCCGAGGCATGGCTTTCCAAGGTACCAGTAGGACTTTAACTCAACAGTCCTCAGCGGCTACGTCTGACGATCTTCAAAAGATATTATTTAGCCCTGAAGCCATTAAGAAAATGGCTACTGAGTGTGACCTAGGCCGGCATCATTGGATGCGCGCTGATAATGCTATTTCAGTCCGGCCCCTCGTTCCCGAAGTAACCCACGGTCGTATTGCTTCCTTCTTTAAATCTGGATATGATGTTGGTGAATTGTGCTCAAAAGGATATATGAGCGTCCCTCAAGTGTTATGTGCTGTTACTCGGA…	2194	MAFQGTSRTLTQQSSAATSDDLQKILFSPEAIKKMATECDLGRHHWMRADNAISVRPLVPEVTHGRIASFFKSGYDVGELCSKGYMSVPQVLCAVTRTVSTDAEGSLRIYLADLGDKELSPIDGQCVSLHNHDLPALVSFQPTYDCPMETIGNRKRCFAVVIERHGYIGYTGTTASVCSNWQARFSSKNNNYTHIAAGKTLVLPFNRLAEQTKPSAVARLLKSQLNNIESSQYLLTNAKINQNARSESEELNVESPPAAIGSSSASRSEAFRPQVVNGL
				>CMV_RNA3_P10-1
				MDKSESTSAGRNRRRRPRRGSRSASSSSDANFRVLSQQLSRLNKTLAAGRPTINHPTFVGSERCKPGYTFTSITLKPPKIDRGSYYGKRLLLPDSVTEYDKKLVSRIQIRVNPLPKFDSTVWVTVRKVPASSDLSVAAISAMFADGASPVLVYQYAASGVQANNKLLYDLSAMRADIGDMRKYAVLVYSKDDALETDELVLHVDVEHQRIPTSGVLPV
P10	Cucumber mosaic virus RNA 3	>CMV_RNA3_P10-2		>CMV_RNA3_P10-2
		CTGTGTGTGTGCGTGTGTGTGTGTCGAGTCGTGTTGTCCGCACATTTGAGTCGTGCTGTCCGCACATTTTGTTTTATCTTTATACAGTGTGTTAGATTTCCCGAGGCATGGCTTTCCAAGGTACCAGTAGGACTTTAACTCAACAGTCCTCAGCGGCTACGTCTGACGATCTTCAAAAGATATTATTTAGCCCTGAAGCCATTAAGAAAATGGCTACTGAGTGTGACCTAGGCCGGCATCATTGGATGCGCGCTGATAATGCTATTTCAGTCCGGCCCCTCGTTCCCGAAGTAACCCACGGTCGTATTGCTTCCTTCTTTAAATCTGGATATGATGTTGGTGAATTGTGCTCAAAAGGATATATGAGCGTCCCTCAAGTGTTATGTGCTGTTACTCGGA…	2194	MAFQGTSRTLTQQSSAATSDDLQKILFSPEAIKKMATECDLGRHHWMRADNAISVRPLVPEVTHGRIASFFKSGYDVGELCSKGYMSVPQVLCAVTRTVSTDAEGSLRIYLADLGDKELSPIDGQCVSLHNHDLPALVSFQPTYDCPMETIGNRKRCFAVVIERHGYIGYTGTTASVCSNWQARFSSKNNNYTHIAAGKTLVLPFNRLAEQTKPSAVARLLKSQLNNIESSQYLLTNAKINQNARSESEELNVESPPAAIGSSSASRSEAFRPQVVNGL
				>CMV_RNA3_P10-2
				MDKSESTSAGRNRRRRPRRGSRSASSSSDANFRVLSQQLSRLNKTLAAGRPTINHPTFVGSERCKPGYTFTSITLKPPKIDRGSYYGKRLLLPDSVTEYDKKLVSRIQIRVNPLPKFDSTVWVTVRKVPASSDLSVAAISAMFADGASPVLVYQYAASGVQANNKLLYDLSAMRADIGDMRKYAVLVYSKDDALETDELVLHVDVEHQRIPTSGVLPV
P10	Potato virus Y	>PVY_P10		>PVY_P10
		AGAAAATCAACGCAAAAACACTCACAAAAGCTTTCAACTCTAATTCAAACAATTTGTTAAGTTTCAATTTCGATCTTCATCAAACAAACTCTTTCAATTTCAGTGTAAGCTATCGTAATTCAGTAAGTTATTTCAAACTCAAACTCTCGTGAATTGCAGAAGATCATCCATGGCAACTTACACATCAACAATCCAGTTTGGTTCCATTGAATGCAAACTTCCATACTCACCTGCTCCTTTTGGGCTAGTTGCGGGGAAACGAGAAGTTTCAACCACCACTGACCCCTTCGCAAGTTTGGAGATGCAGCTTAGTGCGCGATTACGAAGGCAAGAGTTTGCAACTATTCGAACATCCAAGAATGGTACTTGCATGTATCGATACAAGACTGATGTCCAGAT…	9682	MATYTSTIQFGSIECKLPYSPAPFGLVAGKREVSTTTDPFASLEMQLSARLRRQEFATIRTSKNGTCMYRYKTDVQIARIQKKREEREREEYSFQMAASSVVSKITIAGGEPPSKLESQVRRGVIHTTPRMRTAKTYHTPKLTEGQMNHLIKQVKQIMSTKGGSVQLISKKSTHVHYKEVLGSQRAVVCTAHMRGLRKRVDFRCDEWTVVRLQHLARTDKWTNQVRATDLRKGDSGVILSNTNLKGHFGRSSEGLFIVRGSHEGKIYDARSKVTQGVMDSMVQFSSAESFWKGLDGNWAQMRYPTDHTCVAGLPVEDCGRVAAIMTHSILPCYKITCPTCAQQYANLPASDLLKILHKHASDGLNRLGADKDRFVHVKKFLTILEHLTEPVDLSLEIFN…
P10	Cucumber mosaic virus RNA 1	>CMV_RNA1_P10-1		>CMV_RNA1_P10-1
		AGAGCGTACGGTTCAACCCCTGCCTCCCCTGTAAAACTACCCTTTGAAAACCTCTCTCCTTAATCTTTTCTTTGTAAAATTCCTATGGCGACGTCCTCGTTCAACATTAATGAATTGGTAGCCTCCCACGGCGATAAAGGACTACTCGCGACCGCCCTCGTTGATAAGGCAGCTCATGAGCAGCTCGAGGAGCAATTACAGCATCAACGCAGGGGCCGTAAGGTCTACGTTCGGAACGTTCTGAGCGTAAAGGATTCCGAAGTTATTCGGAATCGGTATGGAGGAAAGTACGACCTCCATCTTACCCAGCAGGAGTTTGCTCCCCACGGCCTAGCTGGTGCCCTCCGCTTGTGTGAAACTCTCGATTGTCTAGACTCTTTCCCTTCTTCAGGTCTGCGG…	3340	MATSSFNINELVASHGDKGLLATALVDKAAHEQLEEQLQHQRRGRKVYVRNVLSVKDSEVIRNRYGGKYDLHLTQQEFAPHGLAGALRLCETLDCLDSFPSSGLRQDLVLDFGGSWVTHYLRGHNVHCCSPCLGIRDKMRHTERLMNMRKIILNDPQQFDGRQPDFCTHPAADCKVQAHFAISIHGGYDMGFRGLCEAMNAHGTTILKGTMMFDGAMMFDDQGVIPELNCQWRKIRNAFSETEDVTPLVGKLNSTVFSRVRKFKTLVAFDFINESTMSYVHDWENIKSFLTDQTYSYKGMTYGIERCVINAGIMTYKIIGVPGMCPPELIRHCIWFPSIKDYVGLKIPASQDLVEWKTVRILTSTLRETEEIAMRCYNDKKAWMEQFKVILGVLSAKSS…
P10	Cucumber mosaic virus RNA 1	>CMV_RNA1_P10-2		>CMV_RNA1_P10-2
		AGAGCGTACGGTTCAACCCCTGCCTCCCCTGTAAAACTACCCTTTGAAAACCTCTCTCCTTAATCTTTTCTTTGTAAAATTCCTATGGCGACGTCCTCGTTCAACATTAATGAATTGGTAGCCTCCCACGGCGATAAAGGACTACTCGCGACCGCCCTCGTTGATAAGGCAGCTCATGAGCAGCTCGAGGAGCAATTACAGCATCAACGCAGGGGCCGTAAGGTCTACGTTCGGAACGTTCTGAGCGTAAAGGATTCCGAAGTTATTCGGAATCGGTATGGAGGAAAGTACGACCTCCATCTTACCCAGCAGGAGTTTGCTCCCCACGGCCTAGCTGGTGCCCTCCGCTTGTGTGAAACTCTCGATTGTCTAGACTCTTTCCCTTCTTCAGGTCTGCGG…	3340	MATSSFNINELVASHGDKGLLATALVDKAAHEQLEEQLQHQRRGRKVYVRNVLSVKDSEVIRNRYGGKYDLHLTQQEFAPHGLAGALRLCETLDCLDSFPSSGLRQDLVLDFGGSWVTHYLRGHNVHCCSPCLGIRDKMRHTERLMNMRKIILNDPQQFDGRQPDFCTHPAADCKVQAHFAISIHGGYDMGFRGLCEAMNAHGTTILKGTMMFDGAMMFDDQGVIPELNCQWRKIRNAFSETEDVTPLVGKLNSTVFSRVRKFKTLVAFDFINESTMSYVHDWENIKSFLTDQTYSYKGMTYGIERCVINAGIMTYKIIGVPGMCPPELIRHCIWFPSIKDYVGLKIPASQDLVEWKTVRILTSTLRETEEIAMRCYNDKKAWMEQFKVILGVLSAKSS…
P10	Cucumber mosaic virus RNA 1	>CMV_RNA1_P10-3		>CMV_RNA1_P10-3
		AGAGCGTACGGTTCAACCCCTGCCTCCCCTGTAAAACTACCCTTTGAAAACCTCTCTCCTTAATCTTTTCTTTGTAAAATTCCTATGGCGACGTCCTCGTTCAACATTAATGAATTGGTAGCCTCCCACGGCGATAAAGGACTACTCGCGACCGCCCTCGTTGATAAGGCAGCTCATGAGCAGCTCGAGGAGCAATTACAGCATCAACGCAGGGGCCGTAAGGTCTACGTTCGGAACGTTCTGAGCGTAAAGGATTCCGAAGTTATTCGGAATCGGTATGGAGGAAAGTACGACCTCCATCTTACCCAGCAGGAGTTTGCTCCCCACGGCCTAGCTGGTGCCCTCCGCTTGTGTGAAACTCTCGATTGTCTAGACTCTTTCCCTTCTTCAGGTCTGCGG…	3340	MATSSFNINELVASHGDKGLLATALVDKAAHEQLEEQLQHQRRGRKVYVRNVLSVKDSEVIRNRYGGKYDLHLTQQEFAPHGLAGALRLCETLDCLDSFPSSGLRQDLVLDFGGSWVTHYLRGHNVHCCSPCLGIRDKMRHTERLMNMRKIILNDPQQFDGRQPDFCTHPAADCKVQAHFAISIHGGYDMGFRGLCEAMNAHGTTILKGTMMFDGAMMFDDQGVIPELNCQWRKIRNAFSETEDVTPLVGKLNSTVFSRVRKFKTLVAFDFINESTMSYVHDWENIKSFLTDQTYSYKGMTYGIERCVINAGIMTYKIIGVPGMCPPELIRHCIWFPSIKDYVGLKIPASQDLVEWKTVRILTSTLRETEEIAMRCYNDKKAWMEQFKVILGVLSAKSS…
P10	Cucumber mosaic virus RNA 2	>CMV_RNA2_P10-1		>CMV_RNA2_P10-1
		GTTCAATCCCTGCCTCCCCTGTAAAACTCCCTAGACTTTAAAACTTTCTTTCTAGTATCTTTTCTATGGCTTTCCCTGCCCCCGCATTCTCACTAGCCAATCTTTTGAACGGCAGTTACGGTGTCGACACTCCCGAGGATGTGGAACGTTTGCGATCTGAGCAACGTGAAGAGGCTGCTGCGGCCTGTCGTAACTACAGGCCCCTACCCGCTGTGGATGTCAGCGAGAGTGTCACAGAGGACGCGCATTCCCTCCGAACTCCTGACGGAGCTCCCGCTGAGGCGGTGTCTGATGAGTTTGTAACTTATGGTGCTGAAGATTACCTTGAAAAATCTGACGATGAGCTCCTTGTCGCTTTTGAGACGATGGTCAAACCCATGCGTATCGGACAACTATGGT…	2911	MAFPAPAFSLANLLNGSYGVDTPEDVERLRSEQREEAAAACRNYRPLPAVDVSESVTEDAHSLRTPDGAPAEAVSDEFVTYGAEDYLEKSDDELLVAFETMVKPMRIGQLWCPAFNKCSFISSIAMARALLLAPRTSNRTMKCFEDLVAAIYTKSDFYYGEECEADDVQIDISSRDVPGYSFEPWSRTSGFEPPPICEACDMIMYQCPCFDFNALKKSCAERTFADDYVIEGLDGVVDNATLLSNLGPFLVPVKCQYEKCPTPTLAIPPDLNRATDRVDINLVQSICDSTLPTHSNYDDSFHQVFVESADYSIDLDHVRLRQSDLIAKIPDSGHMIPVLNTGSGHKRVGTTKEVLTAIKKRNADVPELGDSVNLSRLSKAVAERFFISYINGNSLASSN…
				>CMV_RNA2_P10-1
				MELNVGAMTNVELQLARMVEAKKQRRRSHKQNRRERGHKSPSERARSNLRLFRFLPFYQVDGSELTGSSRHVNVAELPEPEASRLELSAEDHEFDDTDWFAGNEWAEGAF
P10	Cucumber mosaic virus RNA 2	>CMV_RNA2_P10-2		>CMV_RNA2_P10-2
		GTTCAATCCCTGCCTCCCCTGTAAAACTCCCTAGACTTTAAAACTTTCTTTCTAGTATCTTTTCTATGGCTTTCCCTGCCCCCGCATTCTCACTAGCCAATCTTTTGAACGGCAGTTACGGTGTCGACACTCCCGAGGATGTGGAACGTTTGCGATCTGAGCAACGTGAAGAGGCTGCTGCGGCCTGTCGTAACTACAGGCCCCTACCCGCTGTGGATGTCAGCGAGAGTGTCACAGAGGACGCGCATTCCCTCCGAACTCCTGACGGAGCTCCCGCTGAGGCGGTGTCTGATGAGTTTGTAACTTATGGTGCTGAAGATTACCTTGAAAAATCTGACGATGAGCTCCTTGTCGCTTTTGAGACGATGGTCAAACCCATGCGTATCGGACAACTATGGT…	2911	DVSESVTEDAHSLRTPDGAPAEAVSDEFVTYGAEDYLEKSDDELLVAFETMVKPMRIGQLWCPAFNKCSFISSIAMARALLLAPRTSNRTMKCFEDLVAAIYTKSDFYYGEECEADDVQIDISSRDVPGYSFEPWSRTSGFEPPPICEACDMIMYQCPCFDFNALKKSCAERTFADDYVIEGLDGVVDNATLLSNLGPFLVPVKCQYEKCPTPTLAIPPDLNRATDRVDINLVQSICDSTLPTHSNYDDSFHQVFVESADYSIDLDHVRLRQSDLIAKIPDSGHMIPVLNTGSGHKRVGTTKEVLTAIKKRNADVPELGDSVNLSRLSKAVAERFFISYINGNSLASSNFVNVVSNFHDYMEKWKSSGLSYDDLPDLHAENLQFYDHMIKSDVKPVVSD…
				>CMV_RNA2_P10-2
				MELNVGAMTNVELQLARMVEAKKQRRRSHKQNRRERGHKSPSERARSNLRLFRFLPFYQVDGSELTGSSRHVNVAELPEPEASRLELSAEDHEFDDTDWFAGNEWAEGAF
P10	Broad bean wilt virus 2 RNA 1	>BBWV2_RNA1_P10		>BBWV2_RNA1_P10
		AAACAAACAGCTTTCGTTCCGAAAACAGCTTTCAGTTACTAAACAGCTTTCGTTCCGATTAAACAGCTTTCAAACAAACAGCTTTCATTTCATTTAGCTATTTTGGCTTGTGTGGCTTCGGAAAGAACCCGGAAAAAGGGAGTGTGATTAAAAGCGCACCATATATTTCGAAGATCATTTTGGATTTTATTTTGCTACCTTAATTTTAAGATGGAATTCAGTATGATGCAAATGGTCGTGAGCTTTCTCAAAACTTCAATGGGTTTACAATCCATTAAGGATATCGTGGAAAAAGCATGTGTAGCGGAGAAGGACAAAACCTTACTTCACATTCATTTATGCTTCTTCCACGCCAATGAGATGGCTCGGGATTATAATGAAGGTATGGACATGGGGCAG…	5937	MEFSMMQMVVSFLKTSMGLQSIKDIVEKACVAEKDKTLLHIHLCFFHANEMARDYNEGMDMGQIQSSAAIKYRAAVLKRHVVMNVETGRYDRARMMQYNNETCVNWFSCRNVEEEAGKALDEEEAQENDIVDNFLKNCAISGGVGQTSEEEGAGRYAFGQGLYEYATRISDAIVAVISGSIKKSIDDFLDKVYAVMAQVFAAWMPRIRAAFQWFENIKEVIKRWANTMHEKINFILVGMEDCLYMGAGLVAATCIVTLLEKFMIAIGILTKPCGAATLFLTTAMAAISATYVCEKALEKSAMLSNLLLFVTTNCRVVLDTLFNHELGRQEQEMSRNGEESPTGFGQFGISTMLQDVANLVSTWSTSSVTEIGKTFGAISQIKNGILALRDMVYFVFEKL…
P10	Broad bean wilt virus 2 RNA 2	>BBWV2_RNA2_P10		>BBWV2_RNA2_P10
		AAACAAACAGCTTTCGTTCCGAAAAACAGCTTTCAAATTTCAAACAGCTTTCAGACACTTTGGAATTTTCAGATTGAACCCGGAAAAAGGGAGTGTGATTTAAAGCGCACCATATCATTTGGAAATTTCGTTTTGATTTCTGCCTTCTTTATTAATGTTATTTATGCAAATATGAGTTTTTGCTGTGATGAATCCTGAGTTAATAGCCGTGTTGGATAGGTATTTATCTGAGATTGCAAGCTGTTTATTTTTAGGTTGGATTATAAATCTTTGCCTAACTTTCTTTTGTTCTGCTAAGAGTTGTTTTTTACTGTGGGCTGCATTTCTTTACATTAATTATTACATATTGAGATTTGAATTTGCATATATCGTTGCGCCCTTCCTTAAAACGATATATTC…	3467	MNPELIAVLDRYLSEIASCLFLGWIINLCLTFFCSAKSCFLLWAAFLYINYYILRFEFAYIVAPFLKTIYSNSSQYHTVDWENAYTALPKTLWEQITDYNYCFNFPKPVVEGFVSEFSPRFTLEELVAMNEANITPVHTIPRETLLKRASDYKLAVESKKSILPKVQDLYEMDKWHALKSRLNKNAPSYVVTSEIAVGAMSGAGNVKLALPVVEKYTEEVADDRLPDKVRAKADQIMVAAIELVADGFASVNSDVTMAGALYDKRHKTIASSFKGAFASRASGVPSHVIYYPMHRVPSSDDPNTTLELSMVSRDSDFDEGYTLANISARTLYVRAKGPEKVTETRHLLKAKTEDVVKAQQFASEAQVVFATPRLFPEVNLDNYNLPGPSNVQQTEAITT…
P10	Pepper cryptic virus 2 RNA1	>PCV2_RNA1_P10		>PCV2_RNA1_P10
		CTTGGACCTAGTTATCTAGGTTGGAAACCGCTTGGGTTAAATTATAAATTTTATATTTAATAGATAACAGCCAACATGGCAATTTATCGCATGTTGAATGGATATGTTTTCACCGCATTCGGTAATGATCTTGAGAAATTGGATCAAAGACATATACATCGCATCAGACGAGAAGAAGCGACAACTTATCGCGACGAGTTCGCTCTAAAGGAACTCATGGATTTAAACCCTATTTTGTATGAACAATTCTTAGAAGGATGGTCACGGAGTTATTATGAAGGATCAAAACACTTACAAGCAATTATACAATATGGTATCCCCGACCCACATCCAGACCTAATAGATAAAGAAATCTACAACAAGGCAGGATATGTGGTATTAGAAAGTTTAGGTAGCCTT…	1577	MAIYRMLNGYVFTAFGNDLEKLDQRHIHRIRREEATTYRDEFALKELMDLNPILYEQFLEGWSRSYYEGSKHLQAIIQYGIPDPHPDLIDKEIYNKAGYVVLESLGSLPRVRAFDVLTELDSVHYEQSSSAGYDYHGPKGPTQGENHIRAITRAKATLWSAIKDEGEGIEHVIRSSVPDVGYTRTQLTDLYEKTKIRGVWGRAFHYILLEGTIANPLLDVFKRGGTFYHIGENPQYSVPDILSQVSECCKYLVAIDWSNFDATVARFEINMAFDLIKTLIMFPNIETELCFEICRQLFIHKKIAAPDGNIYWSHKGIPSGSYFTSIIGSIVNRLRVEYIFRKAYGVGPKMCYTQGDDSLIGVDFRVDPDRLSEIAAPLNWKLNPAKTDVSLYPENVTFL…
P10	Pepper cryptic virus 2 RNA2	>PCV2_RNA2_P10		>PCV2_RNA2_P10
		CACAGTATCGAGAGATCACTGTGACCAAAGAAAATTGTTAAAATTTAACCTAAGACGTTTATAATATGGCGACACCAGTTAGTGACACACCAACTACAAAGTCTACACAAGACAAGACTGACCAATTACCGGCAGCTACGCCCCCTATAACGCAAAAGCCACCCTCCTACAAATCTGAGATTTCAAGAATCGCCGACTACCTCGCCGATGATTACGAGATCGGATACGTAAGAGACCGTCCACCCAAGCATAGAAGATATGCTGTGTTAAGGACGCAAGCTTTATTCAACAAGCTTATCGAAATCTATGGTAAGCTATTTAAACAGAACTGGGAATTCCTCCGACGTTCAATCGACGGTTTCACAACCGCAGTTGGAATTCGCGAGAGACAATGGGAAA…	1501	MATPVSDTPTTKSTQDKTDQLPAATPPITQKPPSYKSEISRIADYLADDYEIGYVRDRPPKHRRYAVLRTQALFNKLIEIYGKLFKQNWEFLRRSIDGFTTAVGIRERQWENAARAYISCWFFDLYVSVRNAVEKVSGTAFTQYYHAHAAHILHEYDALLVHLNAIIRPTHIKLALEDCIYIPRIATNMNITNANPFGLTEATWDLDADFAYSIMDRMKASGSRWRVEPLVTDTLGRPGWLFDWHQVGAQQQAYAWFPSEGNYSMEDLIAPHIIGEALTPLMGPCDIDDWQYFPNFIRPANVPWQNMERVSARRFRGSAEVRTYAEEKVNLTRFTSTGHETSKKRSKPSSTTTTSSQGGSRDMETEDEPREVVTDITLSQVTSTQQLQTLMTTGEADRF…
P11	Cucumber mosaic virus RNA 1	>CMV_RNA1_P11		>CMV_RNA1_P11
		AGCGTACGGTTCAACCCCTGCCTCCCCTGTAAAATTACCCTTTGAAAACCTCTCTTTCTTAATCTTTTCTCTGTAAATTCCTATGGCGACGTCCTCGTTCAACATCAATGAATTGGTAGCCTCCCACGGCGATAAAGGACTACTCGCGACCGCCCTCGTTGATAAGGCAGCTCATGAGCAGCTCGAGGAGCAATTACAGCATCAACGTAGAGGCCGTAAGGTCTACGTTCGGAATGTTCTGAGCGTGAAGGATTCCGAAGTTATTCGGAATCGGTATGGAGGGAAGTACGACCTCCATCTTACCCAGCAGGAGTTTGCTCCCCACGGCCTAGCTGGTGCTCTCCGCTTGTGTGAAACTCTCGATTGTCTAGACTCCTTCCCTTCTTCAGGTCTGCGGCA…	3356	MATSSFNINELVASHGDKGLLATALVDKAAHEQLEEQLQHQRRGRKVYVRNVLSVKDSEVIRNRYGGKYDLHLTQQEFAPHGLAGALRLCETLDCLDSFPSSGLRQDLVLDFGGSWVTHYLRGHNVHCCSPCLGIRDKMRHTERLMNMRKIILNDPQQFDGRQPDFCTHPAADCKVQAHFAISIHGGYDMGFRGLCEAMNAHGTTILKGTMMFDGAMMFDDQGIIPELNCQWRKIRNAFSETEDVTPLVGKLNSTVFSRVRKFKTLVAFDFINESTMSYVHDWENIKSFLTDQTYSYKGMTYGIERCVINAGIMTYKIIGVPGMCPPELIRHCIWFPSIKDYVGLKIPASQDLVEWKTVRILTSTLRETEEIAMRCYNDKKAWMEQFKVILGVLSAKSS…
P11	Cucumber mosaic virus RNA 2	>CMV_RNA2_P11		>CMV_RNA2_P11
		AGCGTACGGTTCAACCCCTGCCTCCCCTGTAAAACTCCCTAGACTTTAAAACTTTCTTTCTAGTATCTTTTCTATGGCTTCCCTTGCCCCCGCATTCTCACTAGCCAATCTTTTGAACGGTAGTTACGGTGTCGACACTCCCGAGGATGTGGAACGTTTGCGATCTGAGCAACGTGAAGAGGCTGCTGCGGCCTGTCGTAACTACAGGCCCCTACCCGCTGTGGATGTCAGCGAGAGTGTCACAGAGGACGCGCATTCCCTCCGAACTCCTGACGGAGCTCCCGCTGAAGCGGTGTCTGATGAGTTTGTAACTTATGGTGCTGAAGATTACCTTGAAAAATCTGATGATGAGCTCCTCGTCGCTTTTGAGACGATGGTCAAACCCATGCGTATCGGACA…	3013	MASLAPAFSLANLLNGSYGVDTPEDVERLRSEQREEAAAACRNYRPLPAVDVSESVTEDAHSLRTPDGAPAEAVSDEFVTYGAEDYLEKSDDELLVAFETMVKPMRIGQLWCPAFNKCSFISSIAMARALLLAPRTSNRTMKCFEDLVAAIYTKSDFYYDDEECEADDVQIDISSRDVPGYSFEPWSRTSGFEPPPICEACDMIMYQCPCFDFNALKKSCAERTFADDYVIEGLDGVVDNATLLSNLGPFLVPVKCQYEKCPTPTLAIPPDLNRATDRVDINLVQSICDSTLPTHSNYDDSFHQVFVESADYSIDLDHVRLRQSDLIAKIPDSGHMIPVLNTGSGHKRVGTTKEVLTAIKKRNADVPELGDSVNLSRLSKAVAERFFISYINGNSLASS…
				>CMV_RNA2_P11
				MELNVGAMTNVELQLARMVEAKKQRRRSHKQNRRERGHKSPSERARSNLRLFRFLPFYQVDGSELTGSSRHVNVAGLPEPEASRVELSAEDHEFDDTDWFAGNEWAEGAF
P11	Broad bean wilt virus 2 RNA 1	>BBWV2_RNA1_P11-1		>BBWV2_RNA1_P11-1
		AAACAAACAGCTTTCGTTCCGAAAACAGCTTTCAGTTACTAAACAGCTTTCGTTCCGATTAAACAGCTTTCAAACAAACAGCTTTCATTTCATTTAGCTATTTTGGCTTGTGTGGCTTCGGAAAGAACCCGGAAAAAGGGAGTGTGATTAAAAGCGCACCATATATTTCGAAGATCATTTTGGATTTTATTTTGCTACCTTAATTTTAAGATGGAATTCAGTATGATGCAAATGGTCGTGAGCTTTCTCAAAACTTCAATGGGTTTACAATCCATTAAGGATATCGTGGAAAAAGCATGTGTAGCGGAGAAGGACAAAACCTTACTTCACATTCATTTATGCTTCTTCCACGCCAATGAGATGGCTCGGGATTATAATGAAGGTATGGACATGGGGCAG…	5937	MEFSMMQMVVSFLKTSMGLQSIKDIVEKACVAEKDKTLLHIHLCFFHANEMARDYNEGMDMGQIQSSAAIKYRAAVLKRHVVMNVETGRYDRARMMQYNNETCVNWFSCRIVEEEARKALDEEEAQENDIVDNFLKNCAISGGVGQTSEEEGAGRYAFGQGLYEYATRISDAIVAVISGSIKKSIDDFLDKVYAVMAQVFAAWMPRIRAAFQWFENIKEVIKRWANTMHEKINFILVGMEDCLYMGAGLVAATCIVTLLEKFMIAIGILTKPCGAATLFLTTAMAAISATYVCGKALEKSAMLTNLLLFVTTNCRVVLDTLFNHELGRQEQEMSQNDEKAPTGFGQFGVSTMLQDVANLVSTWSTSSVTEIGKTFGAISQIKNGILALRDMVYFVFEKL…
P11	Broad bean wilt virus 2 RNA 1	>BBWV2_RNA1_P11-2		>BBWV2_RNA1_P11-2
		AAACAAACAGCTTTCGTTCCGAAAACAGCTTTCAGTTACTAAACAGCTTTCGTTCCGATTAAACAGCTTTCAAACAAACAGCTTTCATTTCATTTAGCTATTTTGGCTTGTGTGGCTTCGGAAAGAACCCGGAAAAAGGGAGTGTGATTAAAAGCGCACCATATATTTCGAAGATCATTTTGGATTTTATTTTGCTACCTTAATTTTAAGATGGAATTCAGTATGATGCAAATGGTCGTGAGCTTTCTCAAAACTTCAATGGGTTTACAATCCATTAAGGATATCGTGGAAAAAGCATGTGTAGCGGAGAAGGACAAAACCTTACTTCACATTCATTTATGCTTCTTCCACGCCAATGAGATGGCTCGGGATTATAATGAAGGTATGGACATGGGGCAG…	5937	MEFSMMQMVVSFLKTSMGLQSIKDIVEKACVAEKDKTLLHIHLCFFHANEMARDYNEGMDMGQIQSSAAIKYRAAVLKRHVVMNVETGRYDRARMMQYNNETCVNWFSCRIVEEEARKALDEEEAQENDIVDNFLKNCAISGGVGQTSEEEGAGRYAFGQGLYEYATRISDAIVAVISGSIKKSIDDFLDKVYAVMAQVFAAWMPRIRAAFQWFENIKEVIKRWANTMHEKINFILVGMEDCLYMGAGLVAATCIVTLLEKFMIAIGILTKPCGAATLFLTTAMAAISATYVCGKALEKSAMLTNLLLFVTTNCRVVLDTLFNHELGRQEQEMSQNDEKAPTGFGQFGVSTMLQDVANLVSTWSTSSVTEIGKTFGAISQIKNGILALRDMVYFVFEKL…
P11	Broad bean wilt virus 2 RNA 1	>BBWV2_RNA1_P11-3		>BBWV2_RNA1_P11-3
		AAACAAACAGCTTTCGTTCCGAAAACAGCTTTCAGTTACTAAACAGCTTTCGTTCCGATTAAACAGCTTTCAAACAAACAGCTTTCATTTCATTTAGCTATTTTGGCTTGTGTGGCTTCGGAAAGAACCCGGAAAAAGGGAGTGTGATTAAAAGCGCACCATATATTTCGAAGATCATTTTGGATTTTATTTTGCTACCTTAATTTTAAGATGGAATTCAGTATGATGCAAATGGTCGTGAGCTTTCTCAAAACTTCAATGGGTTTACAATCCATTAAGGACATTGTTGGAAAAGCATGTGTGGCGGAAAAGGACAAAACCTTGCTCCACATTCATTTATGCTTTTTCCATGCCAATGAGATGGCTCGGGACTTTAATGAAGGTATGGATATGGGGCAG…	5937	MEFSMMQMVVSFLKTSMGLQSIKDIVGKACVAEKDKTLLHIHLCFFHANEMARDFNEGMDMGQIQSSAAIKYRAAVLKRHVVMNVETGRYDRARMMQYNNETCVNWFSCRIVEEEARKALDEEEAQENDIVDNFLKNCAISGGVGQTSEEEGAGRYAFGQGLYEYATRISDAIVAVISGSIKKSIDDFLDKVYAVMAQVFAAWMPRIRAAFQWFENIKEVIKRWANTMHEKINFILVGMEDCLYMGAGLVAATCIVTLLEKFMIAIGILTKPCGAATLFLTTAMAAISATYVCGKALEKSAMLTNLLLFVTTNCRVVLDTLFNHELGRQEQEMSQNDEKAPTGFGQFGVSTMLQDVANLVSTWSTSSVTEIGKTFGAISQIKNGILALRDMVYFVFEKL…
P11	Broad bean wilt virus 2 RNA 2	>BBWV2_RNA2_P11-1		>BBWV2_RNA2_P11-1
		AAACAAACAGCTTTCGTTCCGAAAAACAGCTTTCAAATTTCAAACAGCTTTCAGACACTTTGGAATTTTCAGATTGAACCCGGAAAAAGGGAGTGTGATTTAAAGCGCACCATATCATTTGGAAATTTCGTTTTGATTTCTGCCTTCTTTATTAATGTTATTTATGCAAATATGAGTTTTTGCTGTGATGAATCCTGAGTTAATAGCCGTGTTGGATAGGTATTTATCTGAGATTGCAAGCTGTTTATTTTTAGGTTGGATTATAAATCTTTGCCTAACTTTCTTTTGTTCTGCTAAAAGTTGTTTTTTACTGTGGGCTGCATTTCTTTACATTAATTATTACATATTGAGATTTGAATTTGCATATATCGTTGCGCCCTTCCTTAAAACGATATATTC…	3513	MNPELIAVLDRYLSEIASCLFLGWIINLCLTFFCSAKSCFLLWAAFLYINYYILRFEFAYIVAPFLKTIYSNSSQYHNVDWENAYTALPKTLWEQITDYNYCFNFPKPIVEGFVSEFSPRFTLEELVAMNEANITPVHTIPRETLLKRASDYKLAVESKKSILPKVQDLYEMDKWHALKSRLNKNAPSYVVTSEIAVGAMSGAGNVKLALPVVEKYTEEVADDRLPDKVRAKADQIMVAAIELVADGFASVNSDVTMAGALYDKRHKTIASSFKGAFASRASGVPSHVIYYPMHRVPSSDDPNTTLELSMVSRDSDFDEGYTLANISARTLYVRAKGPEKVTETRHLLKAKTEDVVKAQQFASEAQVVFATPRLFPEVNLDNYNLPGPSNVQQTEAITT…
P11	Broad bean wilt virus 2 RNA 2	>BBWV2_RNA2_P11-2		>BBWV2_RNA2_P11-2
		AAACAAACAGCTTTCGTTCCGAAAAACAGCTTTCAAATTTCAAACAGCTTTCAGACACTTTGGAATTTTCAGATTGAACCCGGAAAAAGGGAGTGTGATTTAAAGCGCACCATATCATTTGGAAATTTCGTTTTGATTTCTGCCTTCTTTATTAATGTTATTTATGCAAATATGAGTTTTTGCTGTGATGAATCCTGAGTTAATAGCCGTGTTGGATAGGTATTTATCTGAGATTGCAAGCTGTTTATTTTTAGGTTGGATTATAAATCTTTGCCTAACTTTCTTTTGTTCTGCTAAAAGTTGTTTTTTACTGTGGGCTGCATTTCTTTACATTAATTATTACATATTGAGATTTGAATTTGCATATATCGTTGCGCCCTTCCTTAAAACGATATATTC…	3513	MNPELIAVLDRYLSEIASCLFLGWIINLCLTFFCSAKSCFLLWAAFLYINYYILRFEFAYIVAPFLKTIYSNSSQYHNVDWENAYTALPKTLWEQITDYNYCFNFPKPIVEGFVSEFSPRFTLEELVAMNEANITPVHTIPRETLLKRASDYKLAVESKKSILPKVQDLYEMDKWHALKSRLNKNAPSYVVTSEIAVGAMSGAGNVKLALPVVEKYTEEVADDRLPDKVRAKADQIMVAAIELVADGFASVNSDVTMAGALYDKRHKTIASSFKGAFASRASGVPSHVIYYPMHRVPSSDDPNTTLELSMVSRDSDFDEGYTLANISARTLYVRAKGPEKVTETRHLLKAKTEDVVKAQQFASEAQVVFATPRLFPEVNLDNYNLPGPSNVQQTEAITT…
P12	Cucumber mosaic virus RNA 3	>CMV_RNA3_P12-1		>CMV_RNA3_P12-1
		TGTGTGTGTGTGTGTGTGTGTGTGTGTGTGTGTCGCGTCGTGTCGAGTCGTGCTGTCCGCACATTTATCACTTTTCTTTGTTTAGTGTGTTAAGATTCCCGAGGCATGGCTTTCCAAGGTACCAGTAGGACTTTAACTCAACAGTCCTCAGCGGCTACGTCTGACGAACTTCAAAAGATATTATTTAGCCCTGAAGCCATTAAGAAAATGGCTACTGAGTGTGACCTAGGTCGGCATCACTGGATGCGCGCTGATAACGCTATTTCAGTCCGGCCCCTCGTTCCCGAAGCAACCCACGGTCGTATTGTATCTTTCTTTAAGTCTGGATATGATGTTGGTGAATTATGCTCGAAAGGATATATGAGCGTCCCTCAAGTGTTATGTGCTGTTACTCGAACA…	2226	MAFQGTSRTLTQQSSAATSDELQKILFSPEAIKKMATECDLGRHHWMRADNAISVRPLVPEATHGRIVSFFKSGYDVGELCSKGYMSVPQVLCAVTRTVSTDAEGSLRIYLADLGDKELSPIDGQCVSLHNHDLPALVSFQPTYDCPMETVGNRKRCFAVVVERHGYIGYTGTTASVCSNWQARFSSKNNNYTHIAAGKTLVLPFNRLAEQTKPSAVARLLKSQLNNIESSQYVLTNAKINQNARSESEELNVESPPVAIGSPSASRFEAFRPQVVNGL
				>CMV_RNA3_P12-1
				MDKSESTSAGRNRRRRPRRGSRSASSSTDANFKVLSQQLSRLNKTLAAGRPTINHPTFVGSERCKPGYTFTSITLKPPKIDRGSYYGKRLLLPDSVTEFDKKLVSRIQIRVNPLPKFDSTVWVTVRKVPASSDLSVAAISAMFADGASPVLVYQYTASGVQANNKLLYDLSAMRADIGDMRKYAVLVFSKDDALETDELVLHVDIEHQRIPTSGVLPV
P12	Cucumber mosaic virus RNA 3	>CMV_RNA3_P12-2		>CMV_RNA3_P12-2
		TGTGTGTGTGTGTGTGTGTGTGTGTGTGTGTGTCGCGTCGTGTCGAGTCGTGCTGTCCGCACATTTATCACTTTTCTTTGTTTAGTGTGTTAAGATTCCCGAGGCATGGCTTTCCAAGGTACCAGTAGGACTTTAACTCAACAGTCCTCAGCGGCTACGTCTGACGAACTTCAAAAGATATTATTTAGCCCTGAAGCCATTAAGAAAATGGCTACTGAGTGTGACCTAGGTCGGCATCACTGGATGCGCGCTGATAACGCTATTTCAGTCCGGCCCCTCGTTCCCGAAGCAACCCACGGTCGTATTGTATCTTTCTTTAAGTCTGGATATGATGTTGGTGAATTATGCTCGAAAGGATATATGAGCGTCCCTCAAGTGTTATGTGCTGTTACTCGAACA…	2207	MAFQGTSRTLTQQSSAATSDELQKILFSPEAIKKMATECDLGRHHWMRADNAISVRPLVPEATHGRIVSFFKSGYDVGELCSKGYMSVPQVLCAVTRTVSTDAEGSLRIYLADLGDKELSPIDGQCVSLHNHDLPALVSFQPTYDCPMETVGNRKRCFAVVVERHGYIGYTGTTASVCSNWQARFSSKNNNYTHIAAGKTLVLPFNRLAEQTKPSAVARLLKSQLNNIESSQYVLTNAKINQNARSESEELNVESPPVAIGSPSASRFEAFRPQVVNGL
				>CMV_RNA3_P12-2
				MDKSESTSAGRNRRRRPRRGSRSASSSTDANFKVLSQQLSRLNKTLAAGRPTINHPTFVGSERCKPGYTFTSITLKPPKIDRGSYYGKRLLLPDSVTEFDKKLVSRIQIRVNPLPKFDSTVWVTVRKVPASSDLSVAAISAMFADGASPVLVYQYTASGVQANNKLLYDLSAMRADIGDMRKYAVLVFSKDDALETDELVLHVDIEHQRIPTSGVLPV
P12	Cucumber mosaic virus RNA 3	>CMV_RNA3_P12-3		>CMV_RNA3_P12-3
		TGTGTGTGTGTGTGTGTGTGTGTGTGTGTGTGTCGCGTCGTGTCGAGTCGTGCTGTCCGCACATTTATCACTTTTCTTTGTTTAGTGTGTTAAGATTCCCGAGGCATGGCTTTCCAAGGTACCAGTAGGACTTTAACTCAACAGTCCTCAGCGGCTACGTCTGACGAACTTCAAAAGATATTATTTAGCCCTGAAGCCATTAAGAAAATGGCTACTGAGTGTGACCTAGGTCGGCATCACTGGATGCGCGCTGATAACGCTATTTCAGTCCGGCCCCTCGTTCCCGAAGCAACCCACGGTCGTATTGTATCTTTCTTTAAGTCTGGATATGATGTTGGTGAATTATGCTCGAAAGGATATATGAGCGTCCCTCAAGTGTTATGTGCTGTTACTCGAACA…	2206	MAFQGTSRTLTQQSSAATSDELQKILFSPEAIKKMATECDLGRHHWMRADNAISVRPLVPEATHGRIVSFFKSGYDVGELCSKGYMSVPQVLCAVTRTVSTDAEGSLRIYLADLGDKELSPIDGQCVSLHNHDLPALVSFQPTYDCPMETVGNRKRCFAVVVERHGYIGYTGTTASVCSNWQARFSSKNNNYTHIAAGKTLVLPFNRLAEQTKPSAVARLLKSQLNNIESSQYVLTNAKINQNARSESEELNVESPPVAIGSPSASRFEAFRPQVVNGLa
				>CMV_RNA3_P12-3
				MDKSESTSAGRNRRRRPRRGSRSASSSTDANFKVLSQQLSRLNKTLAAGRPTINHPTFVGSERCKPGYTFTSITLKPPKIDRGSYYGKRLLLPDSVTEFDKKLVSRIQIRVNPLPKFDSTVWVTVRKVPASSDLSVAAISAMFADGASPVLVYQYTASGVQANNKLLYDLSAMRADIGDMRKYAVLVFSKDDALETDELVLHVDIEHQRIPTSGVLPV
P12	Cucumber mosaic virus RNA 1	>CMV_RNA1_P12		>CMV_RNA1_P12
		AGCGTACGGTTCAACCCCTGCCTCCCCTGTAAAATTACCCTTTGAAAACCTCTCTTTCTTAATCTTTTCTCTGTAAATTCCTATGGCGACGTCCTCGTTCAACATCAATGAATTGGTAGCCTCCCACGGCGATAAAGGACTACTCGCGACCGCCCTCGTTGATAAGGCAGCTCATGAGCAGCTCGAGGAGCAATTACAGCATCAACGTAGAGGCCGTAAGGTCTACGTTCGGAATGTTCTGAGCGTGAAGGATTCCGAAGTTATTCGGAATCGGTATGGAGGGAAGTACGACCTCCATCTTACCCAGCAGGAGTTTGCTCCCCACGGCCTAGCTGGTGCTCTCCGCTTGTGTGAAACTCTCGATTGTCTAGACTCCTTCCCTTCTTCAGGTCTGCGGCA…	3354	MATSSFNINELVASHGDKGLLATALVDKAAHEQLEEQLQHQRRGRKVYVRNVLSVKDSEVIRNRYGGKYDLHLTQQEFAPHGLAGALRLCETLDCLDSFPSSGLRQDLVLDFGGSWVTHYLRGHNVHCCSPCLGIRDKMRHTERLMNMRKIILNDPQQFDGRQPDFCTHPAADCKVQAHFAISIHGGYDMGFRGLCEAMNAHGTTILKGTMMFDGAMMFDDQGIIPELNCQWRKIRNAFSETEDVTPLVGKLNSTVFSRVRKFKTLVAFDFINESTMSYVHDWENIKSFLTDQTYSYKGMTYGIERCVINAGIMTYKIIGVPGMCPPELIRHCIWFPSIKDYVGLKIPASQDLVEWKTVRILTSTLRETEEIAMRCYNDKKAWMEQFKVILGVLSAKSS…
P12	Cucumber mosaic virus RNA 2	>CMV_RNA2_P12		>CMV_RNA2_P12
		AGCGTACGGTTCAACCCCTGCCTCCCCTGTAAAACTCCCTAGACTTTAAAACTTTCTTTCTAGTATCTTTTCTATGGCTTCCCTTGCCCCCGCATTCTCACTAGCCAATCTTTTGAACGGTAGTTACGGTGTCGACACTCCCGAGGATGTGGAACGTTTGCGATCTGAGCAACGTGAAGAGGCTGCTGCGGCCTGTCGTAACTACAGGCCCCTACCCGCTGTGGATGTCAGCGAGAGTGTCACAGAGGACGCGCATTCCCTCCGAACTCCTGACGGAGCTCCCGCTGAAGCGGTGTCTGATGAGTTTGTAACTTATGGTGCTGAAGATTACCTTGAAAAATCTGATGATGAGCTCCTCGTCGCTTTTGAGACGATGGTCAAACCCATGCGTATCGGACA…	3013	MASLAPAFSLANLLNGSYGVDTPEDVERLRSEQREEAAAACRNYRPLPAVDVSESVTEDAHSLRTPDGAPAEAVSDEFVTYGAEDYLEKSDDELLVAFETMVKPMRIGQLWCPAFNKCSFISSIAMARALLLAPRTSNRTMKCFEDLVAAIYTKSDFYYDDEECEADDVQIDISSRDVPGYSFEPWSRTSGFEPPPICEACDMIMYQCPCFDFNALKKSCAERTFADDYVIEGLDGVVDNATLLSNLGPFLVPVKCQYEKCPTPTLAIPPDLNRATDRVDINLVQSICDSTLPTHSNYDDSFHQVFVESADYSIDLDHVRLRQSDLIAKIPDSGHMIPVLNTGSGHKRVGTTKEVLTAIKKRNADVPELGDSVNLSRLSKAVAERFFISYINGNSLASS…
				>CMV_RNA2_P12
				MELNVGAMTNVELQLARMVEAKKQRRRSHKQNRRERGHKSPSERARSNLRLFRFLPFYQVDGSELTGSSRHVNVAGLPEPEASRVELSAEDHEFDDTDWFAGNEWAEGAF
P12	Broad bean wilt virus 2 RNA1	>BBWV2_RNA1_P12-1		>BBWV2_RNA1_P12-1
		AAACAAACAGCTTTCGTTCCGAAAACAGCTTTCAGTTACTAAACAGCTTTCGTTCCGATTAAACAGCTTTCAAACAAACAGCTTTCATTTCATTTAGCCATTTTTGGCTTGTGTGGCTTCGGAAAGAACCCGGAAAAAGGGAGTGTGATTAAAAGCGCACCATATATTTCGAAGATCATTTTGGATTTCATTTTGCTACCTTAATTTTAAGATGGATTTCAGTATGATGCAAATGGTCGTGAGCTTTCTCAAAACTTCAATGGGTTTACAATCCATTAAGGATATCGTGGAAAAAGCATGTGTAGCGGAGAAGGACAAAACCTTACTTCACATTCATTTATGCTTCTTCCACGCCAATGAAATGGTTCGGGATTATAATGAAGGTATGGATATGGGGCA…	5938	MDFSMMQMVVSFLKTSMGLQSIKDIVEKACVAEKDKTLLHIHLCFFHANEMVRDYNEGMDMGQIQSSAAIKYRAAVLKRHVVMNVETGRYDRARMMQYNNETCVNWFSCRFVEEEAGKALDEEEAQENDIVDGFLKNCAISGEVGQTSEEEGAGRYAFGQGLYEYATRISDAIVAVISGSIKKSIDDFLDKVYAVMAQVFAAWMPRIRAAFQWFENIKEVIKRWANTMHEKINFILVGMEDCLYMGAGLVAATCIVTLLEKFMIAIGILTKPCGAATLFLTTAMAAISATYVCEKALEKSAMLSNLLLFVTTNCRVVLDTLFNHELGRQEQEMSQNGEGSPTGFGQFGISTMLQDVANLVSTWSTSSVTEIGKTFGAISQIKNGILALRDMVYFVFEKL…
P12	Broad bean wilt virus 2 RNA1	>BBWV2_RNA1_P12-2		>BBWV2_RNA1_P12-2
		AAACAAACAGCTTTCGTTCCGAAAACAGCTTTCAGTTACTAAACAGCTTTCGTTCCGATTAAACAGCTTTCAAACAAACAGCTTTCATTTCATTTAGCCATTTTTGGCTTGTGTGGCTTCGGAAAGAACCCGGAAAAAGGGAGTGTGATTAAAAGCGCACCATATATTTCGAAGATCATTTTGGATTTCATTTTGCTACCTTAATTTTAAGATGGATTTCAGTATGATGCAAATGGTCGTGAGCTTTCTCAAAACTTCAATGGGTTTACAATCCATTAAGGATATCGTGGAAAAAGCATGTGTAGCGGAGAAGGACAAAACCTTACTTCACATTCATTTATGCTTCTTCCACGCCAATGAAATGGTTCGGGATTATAATGAAGGTATGGATATGGGGCA…	5938	MDFSMMQMVVSFLKTSMGLQSIKDIVEKACVAEKDKTLLHIHLCFFHANEMVRDYNEGMDMGQIQSSAAIKYRAAVLKRHVVMNVETGRYDRARMMQYNNETCVNWFSCRFVEEEAGKALDEEEAQENDIVDGFLKNCAISGEVGQTSEEEGAGRYAFGQGLYEYATRISDAIVAVISGSIKKSIDDFLDKVYAVMAQVFAAWMPRIRAAFQWFENIKEVIKRWANTMHEKINFILVGMEDCLYMGAGLVAATCIVTLLEKFMIAIGILTKPCGAATLFLTTAMAAISATYVCEKALEKSAMLSNLLLFVTTNCRVVLDTLFNHELGRQEQEMSQNGEGSPTGFGQFGISTMLQDVANLVSTWSTSSVTEIGKTFGAISQIKNGILALRDMVYFVFEKL…
P12	Broad bean wilt virus 2 RNA1	>BBWV2_RNA1_P12-3		>BBWV2_RNA1_P12-3
		AAACAAACAGCTTTCGTTCCGAAAACAGCTTTCAGTTACTAAACAGCTTTCGTTCCGATTAAACAGCTTTCAAACAAACAGCTTTCATTTCATTTAGCCATTTTTGGCTTGTGTGGCTTCGGAAAGAACCCGGAAAAAGGGAGTGTGATTAAAAGCGCACCATATATTTCGAAGATCATTTTGGATTTCATTTTGCTACCTTAATTTTAAGATGGATTTCAGTATGATGCAAATGGTCGTGAGCTTTCTCAAAACTTCAATGGGTTTACAATCCATTAAGGATATCGTGGAAAAAGCATGTGTAGCGGAGAAGGACAAAACCTTACTTCACATTCATTTATGCTTCTTCCACGCCAATGAAATGGTTCGGGATTATAATGAAGGTATGGATATGGGGCA…	5938	MDFSMMQMVVSFLKTSMGLQSIKDIVEKACVAEKDKTLLHIHLCFFHANEMVRDYNEGMDMGQIQSSAAIKYRAAVLKRHVVMNVETGRYDRARMMQYNNETCVNWFSCRFVEEEAGKALDEEEAQENDIVDGFLKNCAISGEVGQTSEEEGAGRYAFGQGLYEYATRISDAIVAVISGSIKKSIDDFLDKVYAVMAQVFAAWMPRIRAAFQWFENIKEVIKRWANTMHEKINFILVGMEDCLYMGAGLVAATCIVTLLEKFMIAIGILTKPCGAATLFLTTAMAAISATYVCEKALEKSAMLSNLLLFVTTNCRVVLDTLFNHELGRQEQEMSQNGEGSPTGFGQFGISTMLQDVANLVSTWSTSSVTEIGKTFGAISQIKNGILALRDMVYFVFEKL…
P12	Broad bean wilt virus 2 RNA 2	>BBWV2_RNA2_P12		>BBWV2_RNA2_P12
		AAAACAAACAGCTTTCGTTCCGAAAAACAGCTTTCAAATTTCAAACAGCTTTCAGACACTTTGGAATTTTCAGATTGAACCCGGAAAAAGGGAGTGTGATTTAAAGCGCACCATATCATTTGAAAATTTCGTTTTGATTTCTGCCTTCATTGTTAATGTTATTTATGCAAATATGAGTTTATGTTGTGATGAATTCTGAGTTAATAGCCGTGTTAGATAGGTATCTATCTGAGATTGCAAGTTGTTTATTTTTAGGTTGGATTATAAATTTTTCCTTAACTTTCTTTTGTTCTGCTAAGAGTTGCTTTTTATTGTGGGCCGCATTTCTTTACATTACCTATTACATATTGAGATTTGAATTTGCATATATCGTTGCGCCCTTCCTTAAAACGATATATT…	3469	MNSELIAVLDRYLSEIASCLFLGWIINFSLTFFCSAKSCFLLWAAFLYITYYILRFEFAYIVAPFLKTIYSNSSQYYTVDWENAYTALPKTLWEQITDYNYCFNFPKPIVEGFVSDFSPRFTLEELVAMNEANITPVHTIPRETLLKRASDYKLAVESKKSILPKVQDLYEMDKWHALKSRLNKNAPSYVVTSEIAVGAMSGAGNVKLALPVVEKYTEEVADDRLPDKVRAKADQIMVAAIELVADGFASVNSDVTMAGALYDKRHKTIASSFKGAFASRASGVPSHVIYYPMHRVPSSDDPNTTLELSMVSRDSDFDEGYTLANISARTLYVRAKGPEKVTETRHLLKAKTEDVVKAQQFASEAQVVFATPRLFPEVNLDNYNLPGPSNVQQTEAITT…
P12	Pepper cryptic virus 1 RNA1	>PCV1_RNA1_P12		>PCV1_RNA1_P12
		AGAATTTCCCCCTTGTTTCCAAGGCACCTCTCACGCTCCGGTGCCATAAACAAGAGATTGAAATTAATCAATTTATATACTTACCTCGTTACGATGGTAAGAGGCACACTTGTTGGTTATGACTATACCCAATTTCAGGGTGATTTAGTTAAATCAACTCACCGACACCCTCATGTTGTTCACCGCGAAATCGCAACAACATATGTCGATCAGTATGCTTATGAGCATATTGAAACATTCAGTAGTTTATATCCTGAACTTATTCTTAAAGGATGGTCTAGGAGTTACTATCTGCCCGAGAAGCATCTCGCTGCAGTGTTAAACTACAGTATGCCAAATGTTCCTGCATCTCAGCTCATTCAGTCATTATACAGACAAGCGATTGAATCAGCTAAGAAT…	1553	MVRGTLVGYDYTQFQGDLVKSTHRHPHVVHREIATTYVDQYAYEHIETFSSLYPELILKGWSRSYYLPEKHLAAVLNYSMPNVPASQLIQSLYRQAIESAKNGFISLPRVKAFDVLTEMDQVPFKSSSSAGYNYTGRKGLIGDENHSRAISIAKAVLWSAIKDDGEGIEHVIRTSVPDVGYTRTQLTDLLEKTKVRQVWGRAFHYILLEGLVAHPFIQTVMSHKTFIHAGQDPLISVPRLLSDVALNCKWIYSLDWSQFDATVSRFEIHAAFDIIKSYVDFPNYETEQAFEITRQLFIHKKVAAPDGYIYESHKGIPSGSYYTSLVGSIINYLRINYLWRLLTGHPPQQCHTLGDDSLVGDNSYVNPQAIEEAANKLGWHFNPDKTQYSTVPEEITFLG…
P12	Pepper cryptic virus 1 RNA2	>PCV1_RNA2_P12		>PCV1_RNA2_P12
		GAATTTGACCTGAACCCCATATCAGGATCGAATTATTTACAAATTCACCAAACACGTCTAAGCTTGTGAAAATTATTGTTATCCCTACATTAACATGGGCGATCGTGTTAACGCTCAAGACGACGATACAGTCGTCCCTCACCAAGCACCTCTTCAACCAGCAGCTCTTCAGCAAGACCTCACCAGATCTGCCGACTACTTATTAGACAACGTCCGTATTGGCAACCACCGACAACGCTATGATAAATACCGTCGCTATGTCCTTCTCAGATCCAGCGAAATATTCACTAGTCTCGTCGCCATTTACGCTCACATCTTTTCTAGTTATTGGCAACACTTTCGGAGGTTCACTGATCAATTTCAAGCTCCAACTGGAGTCCAACTCCCCACTTTTGTGGC…	1511	MGDRVNAQDDDTVVPHQAPLQPAALQQDLTRSADYLLDNVRIGNHRQRYDKYRRYVLLRSSEIFTSLVAIYAHIFSSYWQHFRRFTDQFQAPTGVQLPTFVARVYISTWLHDLYCSIREATRSISPLAFNERYSYELLPYSTEYDPFLAFLSMSIKPTHIQHTPENTLWIPILCENYDWDRNEANHNPFGITNFTLNSNLFYGLLAILKERKEFKLSTLTTNTIGRPCWLFDWHDNVQVCAWFPREANFNSQDVTAAYIIGVACTPKLGPSDDDAWKYYASLNSVPTFTPTEPRLTNRRSYGAYEVRTRETENNYFLPDSLLNIIEDFTATGTTQRRKIRRPSATSASTGAAIIIRDTPGTASTATTSTTETEVTFPPVIRTKIRDWYYHSRVILELED…
P13	Potato virus Y	>PVY_P13		>PVY_P13
		ACTCAATACAACATAAGAAAATCAACGCAAAAACACTCACAAAAGCTTTCAACTCTAATTCAAACAATTTGTTAAGTTTCAATTTCGATCTTCATCAAACAAACTCTTTCAATTTCAGTGTAAGCTATCATAATTCAGTAAGTTATTTCAAACTTAAACTCTCGTAAATTGCAGAAGATCATCCATGGCAACTTACACATCAACAATCCAGTTTGGTTCCATTGAATGCAAACTTCCATACTCACCTGCTCCTTTTGGGCTAGTTGCGGGGAAACGAGAAGTTTCAACCACCACTGACCCCTTCGCAAGTTTGGAGATGCAGCTTAGTGCGCGATTACGAAGGCAAGAGTTTGCAACTATTCGAACATCCAAGAATGGTACTTGCATGTATCGATACAA…	9697	MATYTSTIQFGSIECKLPYSPAPFGLVAGKREVSTTTDPFASLEMQLSARLRRQEFATIRTSKNGTCMYRYKTDVQIARIQKKREEREREEYNFQMAASSVVSKITIAGGEPPSKLESQVRRGVIHTTPRMRTAKTYHTPKLTEGQMNHLIKQVKQIMSTKGGSVQLISKKSTHVHYKEVLGSQRAVVCTAHMRGLRKRVDFRCDKWTVVRLQHLARTDKWTNQVRATDLRKGDSGVILSNTNLKGHFGRSSEGLFIVRGSHEGKIYDARSKVTQGVMDSMVQFSSAESFWKGLDGNWAQMRYPTDHTCVAGLPVEDCGRVAAIMTHSILPCYKITCPTCAQQYANLPASDLLKILHKHASDGLNRLGADKDRFVHVKKFLTILEHLTEPVDLSLEIFN…
P13	Cucumber mosaic virus RNA 1	>CMV_RNA1_P13-1		>CMV_RNA1_P13-1
		AGCGTACGGTTCAACCCCTGCCTCCCCTGTAAAACTACCCTTTGAAAAACCTCTCTCCTTAATCTTTTCTTTGTAAAATTCCTATGGCGACGTCCTCGTTCAACATTAATGAATTGGTAGCCTCCCACGGCGATAAAGGACTACTCGCGACCGCCCTCGTTGATAAGGCAGCTCATGAGCAGCTCGAGGAGCAATTACAGCATCAACGCAGGGGCCGTAAGGTCTACGTTCGGAACGTTCTGAGCGTAAAGGATTCCGAAGTTATTCGGAATCGGTATGGAGGAAAGTACGACCTCCATCTTACCCAGCAGGAGTTTGCTCCCCACGGCCTAGCTGGTGCCCTCCGCTTGTGTGAAACTCTCGATTGTCTAGACTCTTTCCCTTCTTCAGGTCTGCGGC…	3346	MATSSFNINELVASHGDKGLLATALVDKAAHEQLEEQLQHQRRGRKVYVRNVLSVKDSEVIRNRYGGKYDLHLTQQEFAPHGLAGALRLCETLDCLDSFPSSGLRQDLVLDFGGSWVTHYLRGHNVHCCSPCLGIRDKMRHTERLMNMRKIILNDPQQFDGRQPDFCTHPAADCKVQAHFAISIHGGYDMGFRGLCEAMNAHGTTILKGTMMFDGAMMFDDQGVIPELNCQWRKIRNAFSETEDVTPLVGKLNSTVFSRVRKFKTLVAFDFINESTMSYVHDWENIKSFLTDQTYSYKGMTYGIERCVINAGIMTYKIIGVPGMCPPELIRHCIWFPSIKDYVGLKIPASQDLVEWKTVRILTSTLRETEEIAMRCYNDKKAWMEQFKVILGVLSAKSS…
P13	Cucumber mosaic virus RNA 1	>CMV_RNA1_P13-2		>CMV_RNA1_P13-2
		AGCGTACGGTTCAACCCCTGCCTCCCCTGTAAAACTACCCTTTGAAAAACCTCTCTCCTTAATCTTTTCTTTGTAAAATTCCTATGGCGACGTCCTCGTTCAACATTAATGAATTGGTAGCCTCCCACGGCGATAAAGGACTACTCGCGACCGCCCTCGTTGATAAGGCAGCTCATGAGCAGCTCGAGGAGCAATTACAGCATCAACGCAGGGGCCGTAAGGTCTACGTTCGGAACGTTCTGAGCGTAAAGGATTCCGAAGTTATTCGGAATCGGTATGGAGGAAAGTACGACCTCCATCTTACCCAGCAGGAGTTTGCTCCCCACGGCCTAGCTGGTGCCCTCCGCTTGTGTGAAACTCTCGATTGTCTAGACTCTTTCCCTTCTTCAGGTCTGCGGC…	3345	MATSSFNINELVASHGDKGLLATALVDKAAHEQLEEQLQHQRRGRKVYVRNVLSVKDSEVIRNRYGGKYDLHLTQQEFAPHGLAGALRLCETLDCLDSFPSSGLRQDLVLDFGGSWVTHYLRGHNVHCCSPCLGIRDKMRHAERLMNMRKIILNDPQQFDGRQPDFCTHPAADCKVQAHFAISIHGGYDMGFRGLCEAMNAHGTTILKGTMMFDGAMMFDDQGVIPELNCQWRKIRNAFSETEDVTPLTGKLNSTVFSRVRKFKTMVAFDFINESTMSYVHDWENIKSFLTDQTYSYRGMTYGIERCVIHAGIMTYKIIGVPGMCPPELIRHCIWFPSIKDYVGLKIPASQDLVEWKTVRILTSTLRETEEIAMRCYNDKKAWMEQFKVILGVLSAKSS…
P13	Cucumber mosaic virus RNA 1	>CMV_RNA1_P13-3		>CMV_RNA1_P13-3
		AGCGTACGGTTCAACCCCTGCCTCCCCTGTAAAACTACCCTTTGAAAAACCTCTCTCCTTAATCTTTTCTTTGTAAAATTCCTATGGCGACGTCCTCGTTCAACATTAATGAATTGGTAGCCTCCCACGGCGATAAAGGACTACTCGCGACCGCCCTCGTTGATAAGGCAGCTCATGAGCAGCTCGAGGAGCAATTACAGCATCAACGCAGGGGCCGTAAGGTCTACGTTCGGAACGTTCTGAGCGTAAAGGATTCCGAAGTTATTCGGAATCGGTATGGAGGAAAGTACGACCTCCATCTTACCCAGCAGGAGTTTGCTCCCCACGGCCTAGCTGGTGCCCTCCGCTTGTGTGAAACTCTCGATTGTCTAGACTCTTTCCCTTCTTCAGGTCTGCGGC…	3345	MATSSFNINELVASHGDKGLLATALVDKAAHEQLEEQLQHQRRGRKVYVRNVLSVKDSEVIRNRYGGKYDLHLTQQEFAPHGLAGALRLCETLDCLDSFPSSGLRQDLVLDFGGSWVTHYLRGHNVHCCSPCLGIRDKMRHAERLMNMRKIILNDPQQFDGRQPDFCTHPAADCKVQAHFAISIHGGYDMGFRGLCEAMNAHGTTILKGTMMFDGAMMFDDQGVIPELNCQWRKIRNAFSETEDVTPLTGKLNSTVFSRVRKFKTMVAFDFINESTMSYVHDWENIKSFLTDQTYSYRGMTYGIERCVIHAGIMTYKIIGVPGMCPPELIRHCIWFPSIKDYVGLKIPASQDLVEWKTVRILTSTLRETEEIAMRCYNDKKAWMEQFKVILGVLSAKSS…
P13	Cucumber mosaic virus RNA 1	>CMV_RNA1_P13-4		>CMV_RNA1_P13-4
		AGCGTACGGTTCAACCCCTGCCTCCCCTGTAAAACTACCCTTTGAAAAACCTCTCTCCTTAATCTTTTCTTTGTAAAATTCCTATGGCGACGTCCTCGTTCAACATTAATGAATTGGTAGCCTCCCACGGCGATAAAGGACTACTCGCGACCGCCCTCGTTGATAAGGCAGCTCATGAGCAGCTCGAGGAGCAATTACAGCATCAACGCAGGGGCCGTAAGGTCTACGTTCGGAACGTTCTGAGCGTAAAGGATTCCGAAGTTATTCGGAATCGGTATGGAGGAAAGTACGACCTCCATCTTACCCAGCAGGAGTTTGCTCCCCACGGCCTAGCTGGTGCCCTCCGCTTGTGTGAAACTCTCGATTGTCTAGACTCTTTCCCTTCTTCAGGTCTGCGGC…	3345	MATSSFNINELVASHGDKGLLATALVDKAAHEQLEEQLQHQRRGRKVYVRNVLSVKDSEVIRNRYGGKYDLHLTQQEFAPHGLAGALRLCETLDCLDSFPSSGLRQDLVLDFGGSWVTHYLRGHNVHCCSPCLGIRDKMRHTERLMNMRKIILNDPQQFDGRQPDFCTHPAADCKVQAHFAISIHGGYDMGFRGLCEAMNAHGTTILKGTMMFDGAMMFDDQGVIPELNCQWRKIRNAFSETEDVTPLVGKLNSTVFSRVRKFKTLVAFDFINESTMSYVHDWENIKSFLTDQTYSYKGMTYGIERCVINAGIMTYKIIGVPGMCPPELIRHCIWFPSIKDYVGLKIPASQDLVEWKTVRILTSTLRETEEIAMRCYNDKKAWMEQFKVILGVLSAKSS…
P13	Cucumber mosaic virus RNA 2	>CMV_RNA2_P13		>CMV_RNA2_P13
		AGCGTACGGTTCAACCCCTGCCTCCCCTGTAAAACTCCCTAGACTTTTAAACTTTCTTTCTAGTATCTTTTCTATGGCTTCCCTTGCCCCCGCATTCTCACTAGCCAATCTTTTGAACGGTAGTTACGGTGTCGACACTCCCGAGGATGTGGAACGTTTGCGATCTGAGCAACGTGAAGAGGCTGCCGCAGCCTGTCGTAACTACAGGCCCCTACCCGCTGTGGATGTCAGCGAGAGTGTCACAGAGGACGCGCATTCCCTCCGAACTCCTGACGGAGCTCCCGCTGAAGCGGTGTCTGATGAGTTTGTAACTTATGGTGCTGAAGATTACCTTGAAAAATCTGATGATGAGCTCCTTGTCGCTTTTGAGACGATGGTCAAACCCATGCGTATCGGACA…	3036	MASLAPAFSLANLLNGSYGVDTPEDVERLRSEQREEAAAACRNYRPLPAVDVSESVTEDAHSLRTPDGAPAEAVSDEFVTYGAEDYLEKSDDELLVAFETMVKPMRIGQLWCPAFNKCSFISSIAMARALLLAPRTSNRTMKCFEDLVAAIYTKSDFYYGEECEADDVQIDISSRDVPGYSFEPWSRTSGFEPPPICEACDMIMYQCPCFDFNALKKSCAERTFADDYVIEGLDGVVDNATLLSNLGPFLVPVKCQYEKCPTPTLAIPPDLNRATDRVDINLVQSICDSTLPTHSNYDDSFHQVFVESADYSIDLDHVRLRQSDLIAKIPDSGHMIPVLNTGSGHKRVGTTKEVLTAIKKRNADVPELGDSVNLSRLSKAVAERFFISYINGNSLASSN…
				>CMV_RNA2_P13
				MELNVGAMTNVELQLARMVEAKKQRRRSHKQNRRERGHKSPSERARSNLRLFRFLPFYQVDGSELTGSSRHANVAELPEPEASRLELSAEDHEFDDTDWFAGNEWAEGAF
P13	Broad bean wilt virus 2 RNA 1	>BBWV2_RNA1_P13-1		>BBWV2_RNA1_P13-1
		AAACAAACAGCTTTCGTTCCGAAAACAGCTTTCAGTTACTAAACAGCTTTCGTTCCGATTAAACAGCTTTCAAACAAACAGCTTTCATTTCATTTAGCTATTTTGGCTTGTGTGGCTTCGGAAAGAACCCGGAAAAAGGGAGTGTGATTAAAAGCGCACCATATATTTCGAAGATCATTTTGGATTTTATTTTGCTACCTTAATTTTAAGATGGAATTCAGTATGATGCAAATGGTCGTGAGCTTTCTCAAAACTTCAATGGGTTTACAATCCATTAAGGATATCGTGGAAAAAGCATGTGTAGCGGAGAAGGACAAAACCTTACTTCACATTCATTTATGCTTCTTCCACGCCAATGAGATGGCTCGGGATTATAATGAAGGTATGGACATGGGGCAG…	5937	MEFSMMQMVVSFLKTSMGLQSIKDIVEKACVAEKDKTLLHIHLCFFHANEMARDYNEGMDMGQIQSSAAIKYRAAVLKRHVVMNVETGRYDRARMMQYNNETCVNWFSCRIVEEEAGKALDEEEAQENDIVDNFLKNCAISGGVGQTSEEEGAGRYAFGQGLYEYATRISDAIVAVISGSIKKSIDDFLDKVYAVMAQVFAAWMPRIRAAFQWFENIKEVIKRWANTMHEKINFILVGMEDCLYMGAGLVAATCIVTLLEKFMIAIGILTKPCGAATLFLTTAMAAISATYVCEKALEKSAMLSNLLLFVTTNCRVVLDTLFNHELGRQEQEMSRNGEESPTGFGQFGISTMLQDVANLVSTWSTSSVTEIGKTFGAISQIKNGILALRDMVYFVFEKL…
P13	Broad bean wilt virus 2 RNA 1	>BBWV2_RNA1_P13-2		>BBWV2_RNA1_P13-2
		AAACAAACAGCTTTCGTTCCGAAAACAGCTTTCAGTTACTAAACAGCTTTCGTTCCGATTAAACAGCTTTCAAACAAACAGCTTTCATTTCATTTAGCTATTTTGGCTTGTGTGGCTTCGGAAAGAACCCGGAAAAAGGGAGTGTGATTAAAAGCGCACCATATATTTCGAAGATCATTTTGGATTTTATTTTGCTACCTTAATTTTAAGATGGAATTCAGTATGATGCAAATGGTCGTGAGCTTTCTCAAAACTTCAATGGGTTTACAATCCATTAAGGATATCGTGGAAAAAGCATGTGTAGCGGAGAAGGACAAAACCTTACTTCACATTCATTTATGCTTCTTCCACGCCAATGAGATGGCTCGGGATTATAATGAAGGTATGGACATGGGGCAG…	5937	MEFSMMQMVVSFLKTSMGLQSIKDIVEKACVAEKDKTLLHIHLCFFHANEMARDYNEGMDMGQIQSSAAIKYRAAVLKRHVVMNVETGRYDRARMMQYNNETCVNWFSCRIVEEEAGKALDEEEAQENDIVDNFLKNCAISGGVGQTSEEEGAGRYAFGQGLYEYATRISDAIVAVISGSIKKSIDDFLDKVYAVMAQVFAAWMPRIRAAFQWFENIKEVIKRWANTMHEKINFILVGMEDCLYMGAGLVAATCIVTLLEKFMIAIGILTKPCGAATLFLTTAMAAISATYVCEKALEKSAMLSNLLLFVTTNCRVVLDTLFNHELGRQEQEMSRNGEESPTGFGQFGISTMLQDVANLVSTWSTSSVTEIGKTFGAISQIKNGILALRDMVYFVFEKL…
P13	Broad bean wilt virus 2 RNA 2	>BBWV2_RNA2_P13-1		>BBWV2_RNA2_P13-1
		TATTAAAACAAACAGCTTTCGTTCCGAAAAACAGCTTTCAAATTTCAAACAGCTTTCAGACACTTTGGAATTTTCAGATTGAACCCGGAAAAAGGGAGTGTGATTTAAAGCGCACCATATCATTTGAAAATTTCGTTTTGGTTTCTGCCTTCATTGTTAATGTTATTTATGCAAATATGAGTTTATGTTGTGATGAATTCTGAGTTAATAGCCGTGTTAGATAGGTATCTATCTGAGATTGCAAGCTGTTTATTTTTAGGTTGGATTATAAATTTTTCCTTAACTTTCTTTTGTTCTGCTAAGAGTTGCTTTTTATTGTGGGCTGCATTTCTTTACATTACCTATTACATATTGAGATTTGAATTTGCATATATCGTTGCGCCCTTCCTTAAAACGATA…	3490	MNSELIAVLDRYLSEIASCLFLGWIINFSLTFFCSAKSCFLLWAAFLYITYYILRFEFAYIVAPFLKTIYSNSSQYYTVDWENAYTALPKTLWEQITDYNYCFNFPKPIVEGFVSDFSPRFTLEELVAMNEANITPVHTIPRETLLKRASDYKLAVESKKSILPKVQDLYEMDKWHALKSRLNKNAPSYVVTSEIAVGAMSGAGNVKLALPVVEKYTEEVADDRLPDKVRAKADQIMVAAIELVADGFASVNSDVTMAGALYDKRHKTIASSFKGAFASRASGVPSHVIYYPMHRVPSSDDPNTTLELSMVSRDSDFDEGYTLANISARTLYVRAKGPEKVTETRHLLKAKTEDVVKAQQFASEAQVVFATPRLFPEVNLDNYNLPGPSNVQQTEAITT…
P13	Broad bean wilt virus 2 RNA 2	>BBWV2_RNA2_P13-2		>BBWV2_RNA2_P13-2
		TATTAAAACAAACAGCTTTCGTTCCGAAAAACAGCTTTCAAATTTCAAACAGCTTTCAGACACTTTGGAATTTTCAGATTGAACCCGGAAAAAGGGAGTGTGATTTAAAGCGCACCATATCATTTGAAAATTTCGTTTTGGTTTCTGCCTTCATTGTTAATGTTATTTATGCAAATATGAGTTTATGTTGTGATGAATTCTGAGTTAATAGCCGTGTTAGATAGGTATCTATCTGAGATTGCAAGCTGTTTATTTTTAGGTTGGATTATAAATTTTTCCTTAACTTTCTTTTGTTCTGCTAAGAGTTGCTTTTTATTGTGGGCTGCATTTCTTTACATTACCTATTACATATTGAGATTTGAATTTGCATATATCGTTGCGCCCTTCCTTAAAACGATA…	3489	MNSELIAVLDRYLSEIASCLFLGWIINFSLTFFCSAKSCFLLWAAFLYITYYILRFEFAYIVAPFLKTIYSNSSQYYTVDWENAYTALPKTLWEQITDYNYCFNFPKPIVEGFVSDFSPRFTLEELVAMNEANITPVHTIPRETLLKRASDYKLAVESKKSILPKVQDLYEMDKWHALKSRLNKNAPSYVVTSEIAVGAMSGAGNVKLALPVVEKYTEEVADDRLPDKVRAKADQIMVAAIELVADGFASVNSDVTMAGALYDKRHKTIASSFKGAFASRASGVPSHVIYYPMHRVPSSDDPNTTLELSMVSRDSDFDEGYTLANISARTLYVRAKGPEKVTETRHLLKVKTEDVVKARQFASEAQVVFATPRLFPEVNLDNYNLPGPSNAQHTEAITT…
P14	Cucumber mosaic virus RNA 3	>CMV_RNA3_P14-1		>CMV_RNA3_P14-1
		TTCCCGAGGCATGGCTTTCCAAGGTACCAGTAGGACTTTAACTCAACAGTCCTCAGCGGCTACGTCTGACGATCTTCAAAAGATATTATTTAGCCCTGAAGCCATTAAGAAAATGGCTACTGAGTGTGACCTAGGCCGGCATCATTGGATGCGCGCTGATAATGCTATTTCAGTCCGGCCCCTCGTTCCCGAAGTAACCCACGGTCGTATTGCTTCCTTCTTTAAATCTGGATATGATGTTGGTGAATTGTGCTCAAAAGGATATATGAGCGTCCCTCAAGTGTTATGTGCTGTTACTCGGACAGTTTCTACTGATGCTGAAGGGTCCTTGAGAATTTACTTAGCTGATCTAGGTGACAAGGAGTTATCTCCTATAGATGGACAATGCGTCTCATTACA…	2114	MAFQGTSRTLTQQSSAATSDDLQKILFSPEAIKKMATECDLGRHHWMRADNAISVRPLVPEVTHGRIASFFKSGYDVGELCSKGYMSVPQVLCAVTRTVSTDAEGSLRIYLADLGDKELSPIDGQCVSLHNHDLPALVSFQPTYDCPMETIGNRKRCFAVVIERHGYIGYTGTTASVCSNWQARFSSKNNNYTHIAAGKTLVLPFNRLAEQTKPSAVARLLKSQLNNIESSQYVLTNAKINQNARSESEELNVESPPVAIGSPSASRFEAFRPQVVNGL
				>CMV_RNA3_P14-1
				MDKSESTSAGRNRRRRPRRGSRSASSSSDANFRVLSQQLSRLNKTLAAGRPTINHPTFVGSERCKPGYTFTSITLKPPKIDRGSYYGKRLLLPDSVTEYDKKLVSRIQIRVNPLPKFDSTVWVTVRKVPASSDLSVAAISAMFADGASPVLVYQYTASGVQANNKLLYDLSAMRADIGDMRKYAVLVFSKDDALETDELVLHVDIEHQRIPTSGVLPV
P14	Cucumber mosaic virus RNA 3	>CMV_RNA3_P14-2		>CMV_RNA3_P14-2
		TTCCCGAGGCATGGCTTTCCAAGGTACCAGTAGGACTTTAACTCAACAGTCCTCAGCGGCTACGTCTGACGATCTTCAAAAGATATTATTTAGCCCTGAAGCCATTAAGAAAATGGCTACTGAGTGTGACCTAGGCCGGCATCATTGGATGCGCGCTGATAATGCTATTTCAGTCCGGCCCCTCGTTCCCGAAGTAACCCACGGTCGTATTGCTTCCTTCTTTAAATCTGGATATGATGTTGGTGAATTGTGCTCAAAAGGATATATGAGCGTCCCTCAAGTGTTATGTGCTGTTACTCGAACAGTTTCCACTGATGCTGAAGGATCTTTGAGAATTTACCTAGCTGATCTAGGCGACAAGGAGTTATCTCCTATAGATGGACAATGCGTCTCATTACA…	2114	MAFQGTSRTLTQQSSAATSDDLQKILFSPEAIKKMATECDLGRHHWMRADNAISVRPLVPEVTHGRIASFFKSGYDVGELCSKGYMSVPQVLCAVTRTVSTDAEGSLRIYLADLGDKELSPIDGQCVSLHNHDLPALVSFQPTYDCPMETIGNRKRCFAVVIERHGYIGYTGTTASVCSNWQARFSSKNNNYTHIAAGKTLVLPFNRLAEQTKPSAVARLLKSQLNNIESSQYVLTNAKINQNARSESEELNVESPPVAIGSPSASRFEAFRPQVVNGL
				>CMV_RNA3_P14-2
				MDKSESTSAGRNRRRRPRRGSRSATSSTDANFRVLSQQLSRLNKTLAAGRPTINHPTFVGSERCKPGYTFTSITLKPPKIDRGSYYGKRLLLPDSVTEFDKKLVSRIQIRVNPLPKFDSTVWVTVRKVPASSDLSVAAISAMFADGASPVLVYQYAASGVQANNKLLYDLSAMRADIGDMRKYAVLVYSKDDALETDELVLHVDVEHQRIPTSGVLPV
P14	Cucumber mosaic virus RNA 3	>CMV_RNA3_P14-3		>CMV_RNA3_P14-3
		TTCCCGAGGCATGGCTTTCCAAGGTACCAGTAGGACTTTAACTCAACAGTCCTCAGCGGCTACGTCTGACGATCTTCAAAAGATATTATTTAGCCCTGAAGCCATTAAGAAAATGGCTACTGAGTGTGACCTAGGCCGGCATCATTGGATGCGCGCTGATAATGCTATTTCAGTCCGGCCCCTCGTTCCCGAAGTAACCCACGGTCGTATTGCTTCCTTCTTTAAATCTGGATATGATGTTGGTGAATTGTGCTCAAAAGGATATATGAGCGTCCCTCAAGTGTTATGTGCTGTTACTCGGACAGTTTCTACTGATGCTGAAGGGTCCTTGAGAATTTACTTAGCTGATCTAGGTGACAAGGAGTTATCTCCTATAGATGGACAATGCGTCTCATTACA…	2104	MAFQGTSRTLTQQSSAATSDDLQKILFSPEAIKKMATECDLGRHHWMRADNAISVRPLVPEVTHGRIASFFKSGYDVGELCSKGYMSVPQVLCAVTRTVSTDAEGSLRIYLADLGDKELSPIDGQCVSLHNHDLPALVSFQPTYDCPMETIGNRKRCFAVVIERHGYIGYTGTTASVCSNWQARFSSKNNNYTHIAAGKTLVLPFNRLAEQTKPSAVARLLKSQLNNIESSQYLLTNAKINQNARSESEELNVESPPAAIGSSSASRSEAFRPQVVNGL
				>CMV_RNA3_P14-3
				MDKSESTSAGRNRRRRPRRGSRSASSSSDANFRVLSQQLSRLNKTLAAGRPTINHPTFVGSERCKPGYTFTSITLKPPKIDRGSYYGKRLLLPDSVTEYDKKLVSRIQIRVNPLPKFDSTVWVTVRKVPASSDLSVAAISAMFADGASPVLVYQYAASGVQANNKLLYDLSAMRADIGDMRKYAVLVYSKDDALETDELVLHVDVEHQRIPTSGVLPV
P14	Cucumber mosaic virus RNA 3	>CMV_RNA3_P14-4		>CMV_RNA3_P14-4
		TTCCCGAGGCATGGCTTTCCAAGGTACCAGTAGGACTTTAACTCAACAGTCCTCAGCGGCTACGTCTGACGATCTTCAAAAGATATTATTTAGCCCTGAAGCCATTAAGAAAATGGCTACTGAGTGTGACCTAGGCCGGCATCATTGGATGCGCGCTGATAATGCTATTTCAGTCCGGCCCCTCGTTCCCGAAGTAACCCACGGTCGTATTGCTTCCTTCTTTAAATCTGGATATGATGTTGGTGAATTGTGCTCAAAAGGATATATGAGCGTCCCTCAAGTGTTATGTGCTGTTACTCGGACAGTTTCTACTGATGCTGAAGGGTCCTTGAGAATTTACTTAGCTGATCTAGGTGACAAGGAGTTATCTCCTATAGATGGACAATGCGTCTCATTACA…	2104	MAFQGTSRTLTQQSSAATSDDLQKILFSPEAIKKMATECDLGRHHWMRADNAISVRPLVPEVTHGRIASFFKSGYDVGELCSKGYMSVPQVLCAVTRTVSTDAEGSLRIYLADLGDKELSPIDGQCVSLHNHDLPALVSFQPTYDCPMETIGNRKRCFAVVIERHGYIGYTGTTASVCSNWQARFSSKNNNYTHIAAGKTLVLPFNRLAEQTKPSAVARLLKSQLNNIESSQYLLTNAKINQNARSESEELNVESPPAAIGSSSASRSEAFRPQVVNGL
				>CMV_RNA3_P14-4
				MDKSESTSAGRNRRRRPRRGSRSASSSSDANFRVLSQQLSRLNKTLAAGRPTINHPTFVGSERCKPGYTFTSITLKPPKIDRGSYYGKRLLLPDSVTEYDKKLVSRIQIRVNPLPKFDSTVWVTVRKVPASSDLSVAAISAMFADGASPVLVYQYAASGVQANNKLLYDLSAMRADIGDMRKYAVLVYSKDDALETDELVLHVDVEHQRIPTSGVLPV
P14	Potato virus Y	>PVY_P14		>PVY_P14
		CTCAATACAACATAAGAAAATCAACGCAAAAACACTCACAAAAGCTTTCAACTCTAATTCAAACAATTTGTTAAGTTTCAATTTCGATCCTCATCAAACAAACTCTTTCAATTTCAGTGTAAGCTATTGTAATTCAGTAAGTTATTTTAAACTCAAACTCTCGTAAATTGCAGAAGATCATCCATGGCAACTTACACATCAACAATCCAGTTTGGTTCCATTGAATGCAAACTTCCATACTCACCTGCTCCTTTTGGGCTAGTTGCGGGGAAACGAGAAGTTTCAACCACCACTGACCCCTTCGCAAGTTTGGAGATGCAGCTTAGTGCGCGATTACGAAGGCAAGAGTTTGCAACTATTCGAACATCCAAGAATGGTACTTGCATGTATCGATACAAG…	9697	MATYTSTIQFGSIECKLPYSPAPFGLVAGKREVSTTTDPFASLEMQLSARLRRQEFATIRTSKNGTCMYRYKTDVQIARIQKKREEREREEYNFQMAASSVVSKITIAGGEPPSKLESQVRRGVIHTTPRMRTAKTYHTPKLTEGQMNHLIKQVKQIMSTKGGSVQLISKKSTHVHYKEVLGSQRAVVCTAHMRGLRKRVDFRCDKWTVVRLQHLARTDKWTNQVRATDLRKGDSGVILSNTNLKGHFGRSSEGLFIVRGSHEGKIYDARSKVTQGVMDSMVQFSSAESFWKGLDGNWAQMRYPTDHTCVAGLPVEDCGRVAAIMTHSILPCYKITCPTCAQQYANLPASDLLKILHKHASDGLNRLGADKDRFVHVKKFLTILEHLTEPVDLSLEIFN…
P14	Cucumber mosaic virus RNA 1	>CMV_RNA1_P14		>CMV_RNA1_P14
		GAGCGTACGGTTCAACCCCTGCCTCCCCTGTAAAACTACCCTTTGAAAACCTCTCTCCTTAATCTTTTCTTTGTAAAATTCCTATGGCGACGTCCTCGTTCAACATTAATGAATTGGTAGCCTCCCACGGCGATAAAGGACTACTCGCGACCGCCCTCGTTGATAAGGCAGCTCATGAGCAGCTCGAGGAGCAATTACAGCATCAACGCAGGGGCCGTAAGGTCTACGTTCGGAACGTTCTGAGCGTAAAGGATTCCGAAGTTATTCGGAATCGGTATGGAGGAAAGTACGACCTCCATCTTACCCAGCAGGAGTTTGCTCCCCACGGCCTAGCTGGTGCCCTCCGCTTGTGTGAAACTCTCGATTGTCTAGACTCTTTCCCTTCTTCAGGTCTGCGGC…	3345	MATSSFNINELVASHGDKGLLATALVDKAAHEQLEEQLQHQRRGRKVYVRNVLSVKDSEVIRNRYGGKYDLHLTQQEFAPHGLAGALRLCETLDCLDSFPSSGLRQDLVLDFGGSWVTHYLRGHNVHCCSPCLGIRDKMRHTERLMNMRKIILNDPQQFDGRQPDFCTHPAADCKVQAHFAISIHGGYDMGFRGLCEAMNAHGTTILKGTMMFDGAMMFDDQGVIPELNCQWRKIRNAFSETEDVTPLVGKLNSTVFSRVRKFKTLVAFDFINESTMSYVHDWENIKSFLTDQTYSYKGMTYGIERCVINAGIMTYKIIGVPGMCPPELIRHCIWFPSIKDYVGLKIPASQDLVEWKTVRILTSTLRETEEIAMRCYNDKKAWMEQFKVILGVLSAKSS…
P14	Cucumber mosaic virus RNA 2	>CMV_RNA2_P14		>CMV_RNA2_P14
		GTACGGTTCAATCCCTGCCTCCCCTGTAAAACTCCCTAGACTTTAAAACTTTCTTTCTAGTATCTTTTCTATGGCTTTCCCTGCCCCCGCATTCTCACTAGCCAATCTTTTGAACGGCAGTTACGGTGTCGACACTCCCGAGGATGTGGAACGTTTGCGATCTGAGCAACGTGAAGAGGCTGCTGCGGCCTGTCGTAACTACAGGCCCCTACCCGCTGTGGATGTCAGCGAGAGTGTCACAGAGGACGCGCATTCCCTCCGAACTCCTGACGGAGCTCCCGCTGAGGCGGTGTCTGATGAGTTTGTAACTTATGGTGCTGAAGATTACCTTGAAAAATCTGACGATGAGCTCCTTGTCGCTTTTGAGACGATGGTCAAACCCATGCGTATCGGACAACT…	2905	MAFPAPAFSLANLLNGSYGVDTPEDVERLRSEQREEAAAACRNYRPLPAVDVSESVTEDAHSLRTPDGAPAEAVSDEFVTYGAEDYLEKSDDELLVAFETMVKPMRIGQLWCPAFNKCSFISSIAMARALLLAPRTSNRTMKCFEDLVAAIYTKSDFYYGEECEADDVQIDISSRDVPGYSFEPWSRTSGFEPPPICEACDMIMYQCPCFDFNALKKSCAERTFADDYVIEGLDGVVDNATLLSNLGPFLVPVKCQYEKCPTPTLAIPPDLNRATDRVDINLVQSICDSTLPTHSNYDDSFHQVFVESADYSIDLDHVRLRQSDLIAKIPDSGHMIPVLNTGSGHKRVGTTKEVLTAIKKRNADVPELGDSVNLSRLSKAVAERFFISYINGNSLASSN…
				>CMV_RNA2_P14
				MELNVGAMTNVELQLARMVEAKKQRRRSHKQNRRERGHKSPSERARSNLRLFRFLPFYQVDGSELTGSSRHVNVAELPEPEASRLELSAEDHEFDDTDWFAGNEWAEGAF
P14	Broad bean wilt virus 2 RNA 2	>BBWV2_RNA2_P14-1		>BBWV2_RNA2_P14-1
		TAAAACAAACAGCTTTCGTTCCGAAAAACAGCTTTCAAATTTCAAACAGCTTTCAGACACTTTGGAATTTTCAGATTGAACCCGGAAAAAGGGAGTGTGATTTAAAGCGCACCATATCATTTGAAAATTTCGTTTTGATTTCTACTTTCTTTGTTAATGTTATTTATACGAACATGATTTTCTGTTGTGATGAATCCTGAGTTAGTAGCCGTGTTAGATAAGTATCTATCTGAGATTGCAAGCTGTTTCTTTTTAGGTTGGATTATAAATCTTTGCTTAACTTTCTTTTGTTCAGCTAAGAGTTGTTTTTTATTGTGGTCCGCATTTCTTTACATTTGTTATTACATATTGAGATTTGAATTTGCATATATCGTTGCGCCCTTCCTTAAAACGATATAT…	3469	MNPELVAVLDKYLSEIASCFFLGWIINLCLTFFCSAKSCFLLWSAFLYICYYILRFEFAYIVAPFLKTIYSNSSQYHTVDWENAYTALPKNLWEQITDYNYCFNFPKPIVEGFVSDFSPRFTLEELVAMNEANITPVHTIPRETLLKRASDYKLAVESKKSILPKVQDLYEMDKWHALKSRLNKNAPSYVVTSEIAVGAMSGAGNVKLALPVVEKYTEEVADDRLPDKVRAKADQIMVAAIELVADGFASVNSDVTMAGALYDKRHKTIASSFKGAFASRASGVPSHVIYYPMHRVPSSDDPNTTLELSMVSRDSDFDEGFTLANISARTLYVRAKGPEKVTETRHLLKAKTEDVVKAQQFASEAQVVFATPRLFPEVNLDNYNLPGPSNVQQTEAITT…
P14	Broad bean wilt virus 2 RNA 2	>BBWV2_RNA2_P14-2		>BBWV2_RNA2_P14-2
		TAAAACAAACAGCTTTCGTTCCGAAAAACAGCTTTCAAATTTCAAACAGCTTTCAGACACTTTGGAATTTTCAGATTGAACCCGGAAAAAGGGAGTGTGATTTAAAGCGCACCATATCATTTGAAAATTTCGTTTTGATTTCTACTTTCTTTGTTAATGTTATTTATACGAACATGATTTTCTGTTGTGATGAATCCTGAGTTAGTAGCCGTGTTAGATAAGTATCTATCTGAGATTGCAAGCTGTTTCTTTTTAGGTTGGATTATAAATCTTTGCTTAACTTTCTTTTGTTCAGCTAAGAGTTGTTTTTTATTGTGGTCCGCATTTCTTTACATTTGTTATTACATATTGAGATTTGAATTTGCATATATCGTTGCGCCCTTCCTTAAAACGATATAT…	3469	MNPELVAVLDKYLSEIASCFFLGWIINLCLTFFCSAKSCFLLWSAFLYICYYILRFEFAYIVAPFLKTIYSNSSQYHTVDWENAYTALPKNLWEQITDYNYCFNFPKPIVEGFVSDFSPRFTLEELVAMNEANITPVHTIPRETLLKRASDYKLAVESKKSILPKVQDLYEMDKWHALKSRLNKNAPSYVVTSEIAVGAMSGAGNVKLALPVVEKYTEEVADDRLPDKVRAKADQIMVAAIELVADGFASVNSDVTMAGALYDKRHKTIASSFKGAFASRASGVPSHVIYYPMHRVPSSDDPNTTLELSMVSRDSDFDEGFTLANISARTLYVRAKGPEKVTETRHLLKAKTEDVVKAQQFASEAQVVFATPRLFPEVNLDNYNLPGPSNVQQTEAITT…
P14	Broad bean wilt virus 2 RNA 2	>BBWV2_RNA2_P14-3		>BBWV2_RNA2_P14-3
		TAAAACAAACAGCTTTCGTTCCGAAAAACAGCTTTCAAATTTCAAACAGCTTTCAGACACTTTGGAATTTTCAGATTGAACCCGGAAAAAGGGAGTGTGATTTAAAGCGCACCATATCATTTGAAAATTTCGTTTTGATTTCTACTTTCTTTGTTAATGTTATTTATACGAACATGATTTTCTGTTGTGATGAATCCTGAGTTAGTAGCCGTGTTAGATAAGTATCTATCTGAGATTGCAAGCTGTTTCTTTTTAGGTTGGATTATAAATCTTTGCTTAACTTTCTTTTGTTCAGCTAAGAGTTGTTTTTTATTGTGGTCCGCATTTCTTTACATTTGTTATTACATATTGAGATTTGAATTTGCATATATCGTTGCGCCCTTCCTTAAAACGATATAT…	3469	MNPELVAVLDKYLSEIASCFFLGWIINLCLTFFCSAKSCFLLWSAFLYICYYILRFEFAYIVAPFLKTIYSNSSQYHTVDWENAYTALPKNLWEQITDYNYCFNFPKPIVEGFVSDFSPRFTLEELVAMNEANITPVHTIPRETLLKRASDYKLAVESKKSILPKVQDLYEMDKWHALKSRLNKNAPSYVVTSEIAVGAMSGAGNVKLALPVVEKYTEEVADDRLPDKVRAKADQIMVAAIELVADGFASVNSDVTMAGALYDKRHKTIASSFKGAFASRASGVPSHVIYYPMHRVPSSDDPNTTLELSMVSRDSDFDEGFTLANISARTLYVRAKGPEKVTETRHLLKAKTEDVVKAQQFASEAQVVFATPRLFPEVNLDNYNLPGPSNVQQTEAITT…
P14	Bell pepper endornavirus	>BPEV_P14		>BPEV_P14
		GTTTTATGACTACTAAGTTGTCTAGACCTTTTGCTTTACGTTTACTGGGTGGCTCTCGCCCCCCGAAAACTCAAATTCTTCATGGGTGTACTGGTAACAGTATACCCATGAAGAAATTAAATAAGAAAAACGATTGCTCTGCTAGAAAAGCATTTAGGCAGAGCAAATTTAAATTTAAAATAAGTAAAAATAAGACGATATGTCCGGCAGTGATGGCACACAGACTCGAAGAGGAATTAGAGTTCATACAATTTGGACCTGAAGAGTGTGTTCCAGATTTAAACAAAGTGGACATCAGAACCATCAGAAACATGATGCTGTTGTTTGACCAAGACCACTGTCATTTGGACGTGACCACTGACGATGTTGTCAAATACCTACAACAAAGTCAATTGCAAA…	14700	MTTKLSRPFALRLLGGSRPPKTQILHGCTGNSIPMKKLNKKNDCSARKAFRQSKFKFKISKNKTICPAVMAHRLEEELEFIQFGPEECVPDLNKVDIRTIRNMMLLFDQDHCHLDVTTDDVVKYLQQSQLQSTEPFYGGPSKMYYANCRPMLLPPSKQDGTKTEAASKLLTGLIKKFGGSVINMVLLDCVNNYNMTPHVYKIGNSYGYKAMELPNVEAAMTCSCCGITNLVWLLDETEGLTKSRCGVCLQPLLVRTMMPECIMWGMLEVIDITQLRVGAIELNNAEITLQLDGQPPLAPATLSKLIDQDLRNLRSVMSRAMSKTIYVPNGLTEYQKKELAIVVPAYKLLPMSGTPNPHAMLAAERRICAVTMGDKVKKGKKILDIGTRINLTGNDSWHG…
P15	Cucumber mosaic virus RNA 3	>CMV_RNA3_P15		>CMV_RNA3_P15
		ATCTTACCACTGTGTGTGTGTGTGTGTGTGTGTCGCGTCATGTCGAGTCGTGTTGTCCGCACATTTATCACTTTTCTTTGTTTAGTGTGTTAAGATTCCCGAGGCATGGCTTTCCAAGGTACCAGTAGGACTTTAACTCAACAGTCCTCAGCGGCTACGTCTGACGAACTTCAAAAGATATTATTTAGCCCTGAAGCCATTAAGAAAATGGCTACTGAGTGTGACCTAGGTCGGCATCACTGGATGCGCGCTGATAACGCTATTTCAGTCCGGCCCCTCGTTCCCGAAGCAACCCACGGTCGTATTGTATCTTTCTTTAAGTCTGGATATGATGTTGGTGAATTATGCTCGAAAGGATATATGAGCGTCCCTCAAGTGTTATGTGCTGTTACTCGAACA…	2192	MAFQGTSRTLTQQSSAATSDELQKILFSPEAIKKMATECDLGRHHWMRADNAISVRPLVPEATHGRIVSFFKSGYDVGELCSKGYMSVPQVLCAVTRTVSTDAEGSLRIYLADLGDKELSPIDGQCVSLHNHDLPALVSFQPTYDCPMETVGNRKRCFAVVVERHGYIGYTGTTASVCSNWQARFSSKNNNYTHIAAGKTLVLPFNRLAEQTKPSAVARLLKSQLNNIESSQYVLTNAKINQNARSESEELNVESPPVAIGSSSASRFEAFRPQVVNGL
				>CMV_RNA3_P15
				MDKSESTSAGRNRRRRPRRGSRSASSSTDANFRVLSQQLSRLNKTLAAGRPTINHPTFVGSERCKPGYTFTSITLKPPKIDRGSYYGKRLLLPDSVTEFDKKLVSRIQIRVNPLPKFDSTVWVTVRKVPASSDLSVAAISAMFADGASPVLVYQYTASGVQANNKLLYDLSAMRADIGDMRKYAVLVFSKDDALETDELVLHVDIEHQRIPTSGVLPV
P15	Cucumber mosaic virus RNA 1	>CMV_RNA1_P15		>CMV_RNA1_P15
		AGAGCGTACGGTTCAACCCCTGCCTCCCCTGTAAAACTACCCTTTGAAAACCTCTCTCCTTAATCTTTTCTTTGTAAAATTCCTATGGCGACGTCCTCGTTCAACATTAATGAATTGGTAGCCTCCCACGGCGATAAAGGACTACTCGCGACCGCCCTCGTTGATAAGGCAGCTCATGAGCAGCTCGAGGAGCAATTACAGCATCAACGCAGGGGCCGTAAGGTCTACGTTCGGAACGTTCTGAGCGTAAAGGATTCCGAAGTTATTCGGAATCGGTATGGAGGAAAGTACGACCTCCATCTTACCCAGCAGGAGTTTGCTCCCCACGGCCTAGCTGGTGCCCTCCGCTTGTGTGAAACTCTCGATTGTCTAGACTCTTTCCCTTCTTCAGGTCTGCGG…	3344	MATSSFNINELVASHGDKGLLATALVDKAAHEQLEEQLQHQRRGRKVYVRNVLSVKDSEVIRNRYGGKYDLHLTQQEFAPHGLAGALRLCETLDCLDSFPSSGLRQDLVLDFGGSWVTHYLRGHNVHCCSPCLGIRDKMRHTERLMNMRKIILNDPQQFDGRQPDFCTHPAADCKVQAHFAISIHGGYDMGFRGLCEAMNAHGTTILKGTMMFDGAMMFDDQGVIPELNCQWRKIRNAFSETEDVTPLVGKLNSTVFSRVRKFKTLVAFDFINESTMSYVHDWENIKSFLTDQTYSYKGMTYGIERCVINAGIMTYKIIGVPGMCPPELIRHCIWFPSIKDYVGLKIPASQDLVEWKTVRILTSTLRETEEIAMRCYNDKKAWMEQFKVILGVLSAKSS…
P15	Cucumber mosaic virus RNA 2	>CMV_RNA2_P15		>CMV_RNA2_P15
		GTTCAATCCCTGCCTCCCCTGTAAAACTCCCTAGACTTTAAAACTTTCTTTCTAGTATCTTTTCTATGGCTTTCCCTGCCCCCGCATTCTCACTAGCCAATCTTTTGAACGGTAGTTACGGTGTCGACACTCCCGAGGATGTGGAACGTTTGCGATCTGAGCAACGTGAAGAGGCTGCTGCGGCCTGTCGTAACTACAGGCCCCTACCCGCTGTGGATGTCAGCGAGAGTGTCACAGAGGACGCGCATTCCCTCCGAACTCCTGACGGAGCTCCCGCTGAGGCGGTGTCTGATGAGTTTGTAACTTATGGTGCTGAAGATTACCTTGAAAAATCTGATGATGAGCTCCTTGTCGCTTTTGAGACGATGGTCAAACCCATGCGTATCGGACAACTATGGT…	3009	MAFPAPAFSLANLLNGSYGVDTPEDVERLRSEQREEAAAACRNYRPLPAVDVSESVTEDAHSLRTPDGAPAEAVSDEFVTYGAEDYLEKSDDELLVAFETMVKPMRIGQLWCPAFNKCSFISSIAMARALLLAPRTSNRTMKCFEDLVAAIYTKSDFYYGEECEADDVQIDISSRDVPGYSFEPWSRTSGFEPPPICEACDMIMYQCPCFDFNALKKSCAERTFADDYVIEGLDGVVDNATLLSNLGPFLVPVKCQYENCPTPTLAIPPDLNRATDRVDINLVQSICDSTLPTHSNYDDSFHQVFVESADYSIDLDHVRLRQSDLIAKIPDSGHMIPVLNTGSGHKRVGTTKEVLTAIKKRNADVPELGDSVNLSRLSKAVAERFFISYINGNSLASSN…
				>CMV_RNA2_P15
				MELNAGAMTNVELQLARMVEAKKQRRRSHKQNRRERGHKSPSERARSNLRLFRFLPFYQVDGSELTGSSRHVNVAELPEPEASRLELSAEDHEFDDTDWFAGNEWAEGAF
P15	Broad bean wilt virus 2 RNA 1	>BBWV2_RNA1_P15-1		>BBWV2_RNA1_P15-1
		TTGAAACAAACAGCTTTCGTTCCGAAAAAACAGCTTTCAGTTACAAAACAGCTTTCTTTTCTTAAACAGCTTTCAGATACAAACAGCTTTCAGATTCATTCAGAATTCGTTTTGTTGCGTGACTTTGGGAAGAACCCGGAAAAAGGGAGTGTGATTTAAAGCGCACCATATATTTCCAAGATCATTTTGAATTTCATTTTGTTACCTTAATTTTAAGATGGATTTCAGCATGATGCAAATAGTCGTTGGCTTTTTGAAGACTTCGATGGGACTGCAGTCCATAAAGGACATAGTGCAGAAGGCACGAGTAGAAGAGACGGACAAAACATTGCTTCACATTCACCTTTGTTTTTTCCATGCTAATCAAATGGCAATGGATTTGAACGAAGGGATGGATTT…	5932	MDFSMMQIVVGFLKTSMGLQSIKDIVQKARVEETDKTLLHIHLCFFHANQMAMDLNEGMDLNQIHSSSSIKYRAAIVARHVKRNVETGKYTKERMLAYNNETCVNWFSCEFVEEEVGDNSNGNAQEEEIVSEFLENCSISGGIGQLSTGRDANLAFGQGLYEYAARVSDAIVSVISGSIKKSINEFLDRVYAVMAQVFAAWMPKIRAAFQWFEDIKEVIKKWANTMHEKINCILVGMEDCLYMGAGLVAATCIVTLLEKFMVAIGILTKPCGAATLFLTTAMAAISATYVCAKAVEKSVMLTNLLHFVTSNCQVVLNALFNYEMTKKEQSSNQDENRAPTGLGQFGVSSMLQDVANLMSTWSTSSVTEIGRTFGAISQIKNGIVALRDMVYFVFEKLSD…
P15	Broad bean wilt virus 2 RNA 1	>BBWV2_RNA1_P15-2		>BBWV2_RNA1_P15-2
		GCTTTCGTTCCGAAAAAACAGCTTTCAGTTACAAAACAGCTTTCTTTTCTTAAACAGCTTTCAGATACAAACAGCTTTCAGATTCATTCAGAATTCGTTTTGTTGCGTGACTTTGGGAAGAACCCGGAAAAAGGGAGTGTGATTTAAAGCGCACCATATATTTCCAAGATCATTTTGAATTTCATTTTGTTACCTTAATTTTAAGATGGATTTCAGCATGATGCAAATAGTCGTTGGCTTTTTGAAGACTTCGATGGGACTGCAGTCCATAAAGGACATAGTGCAGAAGGCACGAGTAGAAGAGACGGACAAAACATTGCTTCACATTCACCTTTGTTTTTTCCATGCTAATCAAATGGCAATGGATTTGAACGAAGGGATGGATTTGAATCAAATTCA…	5920	MDFSMMQIVVGFLKTSMGLQSIKDIVQKARVEETDKTLLHIHLCFFHANQMAMDLNEGMDLNQIHSSSSIKYRAAIVARHVKRNVETGKYTKERMLAYNNETCVNWFSCEFVEEEVGDNSNGNAQEEEIVSEFLENCSISGGIGQLSTGRDANLAFGQGLYEYAARVSDAIVSVISGSIKKSINEFLDRVYAVMAQVFAAWMPKIRAAFQWFEDIKEVIKKWANTMHEKINCILVGMEDCLYMGAGLVAATCIVTLLEKFMVAIGILTKPCGAATLFLTTAMAAISATYVCAKAVEKSVMLTNLLHFVTSNCQVVLNALFNYEMTKKEQSSNQDENRAPTGLGQFGVSSMLQDVANLMSTWSTSSVTEIGRTFGAISQIKNGIVALRDMVYFVFEKLSD…
P15	Broad bean wilt virus 2 RNA 2	>BBWV2_RNA2_P15-1		>BBWV2_RNA2_P15-1
		AAACAACCAGCTTTCGTTCCGAAATAAACAGCTTTCAGTTACAAAACAGCTTTCAGATACTTTGTTAATTTTCAAACTGAACCCGGAAAAAGGGAGTGTGATTTAAAGCGCACCATATCGTTCGAAAATTATCTTTTCTTTAATAGCAAATTTCTTTAGGTCAACTATCTTGTTAAGCATGCAGTAATGCGTCCTGAGCGCATAGCAGTGTTGGATAAATATTGTTCTGAAATTGTTAGTTGCTTGTCTATTGGATATCTAGTTAACTTGGCATTCGTCCTTGTCGATTCTCCGAAAGGCTCATTTCTCTTGTGGTCTGTTTTCTTATACGTAATATACTACATACTGCGAATTGAATTTGTGTATATTGTTAAGCCCTTCCTTGAAACAATATACACA…	3460	MRPERIAVLDKYCSEIVSCLSIGYLVNLAFVLVDSPKGSFLLWSVFLYVIYYILRIEFVYIVKPFLETIYTNSSQYHTVDWENAYTALPKGLWEQITDYNYCFNFPSPDKEGFVSIFSPRFTAKELEVMSEANITPVHTIPKDTLLKRASDYKLAVESKKSILPKVQELYETDKWHSLKSKLSKGLPSYVVTSEIAVGAMSGAGNVKLAIPVVERYTEEVADDRLPERVRAKADQIMVAAIELVADGFASVNSDVTMAGALYDKRHRTIASSFKGAFASRASGVPSHVVYYPMHRVPVSDDPNSTLELSMVSRDTDFDESYTLANISARTLYVRAKGPEKVTETRHLLKAKTEDVVKARQFASEAQVAFATPRLFPEINLDNYNLPGPSNIQQTEAVTT…
P15	Broad bean wilt virus 2 RNA 2	>BBWV2_RNA2_P15-2		>BBWV2_RNA2_P15-2
		CAAACAGCTTTCGTTCCGAAAAACAGCTTTCAAATTTCAAACAGCTTTCAGACACTTTGGAATTTTCAGATTGAACCCGGAAAAAGGGAGTGTGATTTAAAGCGCACCATATCATTTGAAAATTTCGTTTTGGTTTCTGCCTTCATTGTTAATGTTATTTATGCAAATATGAGTTTATGTTGTGATGAATTCTGAGTTAATAGCCGTGTTAGATAGGTATCTATCTGAGATTGCAAGCTGTTTATTTTTAGGTTGGATTATAAATTTTTCCTTAACTTTCTTTTGTTCTGCTAAGAGTTGCTTTTTATTGTGGGCTGCATTTCTTTACATTACCTATTACATATTGAGATTTGAATTTGCATATATCGTTGCGCCCTTCCTTAAAACGATATATTCAAA…	3465	MNSELIAVLDRYLSEIASCLFLGWIINFSLTFFCSAKSCFLLWAAFLYITYYILRFEFAYIVAPFLKTIYSNSSQYYTVDWENAYTALPKTLWEQITDYNYCFNFPKPIVEGFVSDFSPRFTLEELVAMNEANITPVHTIPRETLLKRASDYKLAVESKKSILPKVQDLYEMDKWHALKSRLNKNAPSYVVTSEIAVGAMSGAGNVKLALPVVEKYTEEVADDRLPDKVRAKADQIMVAAIELVADGFASVNSDVTMAGALYDKRHKTIASSFKGAFASRASGVPSHVIYYPMHRVPSSDDPNTTLELSMVSRDSDFDEGYTLANISARTLYVRAKGPEKVTETRHLLKAKTEDVVKAQQFASEAQVVFATPRLFPEVNLDNYNLPGPSNVQQTEAITT…
P15	Broad bean wilt virus 2 RNA 2	>BBWV2_RNA2_P15-3		>BBWV2_RNA2_P15-3
		CAAACAGCTTTCGTTCCGAAAAACAGCTTTCAAATTTCAAACAGCTTTCAGACACTTTGGAATTTTCAGATTGAACCCGGAAAAAGGGAGTGTGATTTAAAGCGCACCATATCATTTGAAAATTTCGTTTTGGTTTCTGCCTTCATTGTTAATGTTATTTATGCAAATATGAGTTTATGTTGTGATGAATTCTGAGTTAATAGCCGTGTTAGATAGGTATCTATCTGAGATTGCAAGCTGTTTATTTTTAGGTTGGATTATAAATTTTTCCTTAACTTTCTTTTGTTCTGCTAAGAGTTGCTTTTTATTGTGGGCTGCATTTCTTTACATTACCTATTACATATTGAGATTTGAATTTGCATATATCGTTGCGCCCTTCCTTAAAACGATATATTCAAA…	3465	MNSELIAVLDRYLSEIASCLFLGWIINFSLTFFCSAKSCFLLWAAFLYITYYILRFEFAYIVAPFLKTIYSNSSQYYTVDWENAYTALPKTLWEQITDYNYCFNFPKPIVEGFVSDFSPRFTLEELVAMNEANITPVHTIPRETLLKRASDYKLAVESKKSILPKVQDLYEMDKWHALKSRLNKNAPSYVVTSEIAVGAMSGAGNVKLALPVVEKYTEEVADDRLPDKVRAKADQIMVAAIELVADGFASVNSDVTMAGALYDKRHKTIASSFKGAFASRASGVPSHVIYYPMHRVPSSDDPNTTLELSMVSRDSDFDEGYTLANISARTLYVRAKGPEKVTETRHLLKAKTEDVVKAQQFASEAQVVFATPRLFPEVNLDNYNLPGPSNVQQTEAITT…
P15	Bell pepper endornavirus	>BPEV_P15		>BPEV_P15
		GTTTTATGACTACTAAGTTGTCTAGACCTTTTGCTTTACGTTTACTGGGTGGCTCTCGCCCCCCGAAAACTCAAATTCTTCATGGGTGTACTGGTAACAGTATACCCATGAAGAAATTAAATAAGAAAAACGATTGCTCTGCTAGAAAAGCATTTAGGCAGAGCAAATTTAAATTTAAAATAAGTAAAAATAAGACGATATGTCCGGCAGTGATGGCACACAGACTCGAAGAGGAATTAGAGTTCATACAATTTGGACCTGAAGAGTGTGTTCCAGATTTAAACAAAGTGGACATCAGAACCATCAGAAACATGATGCTGTTGTTTGACCAAGACCACTGTCATTTGGACGTGACCACTGACGATGTTGTCAAATACCTACAACAAAGTCAATTGCAAA…	14700	MTTKLSRPFALRLLGGSRPPKTQILHGCTGNSIPMKKLNKKNDCSARKAFRQSKFKFKISKNKTICPAVMAHRLEEELEFIQFGPEECVPDLNKVDIRTIRNMMLLFDQDHCHLDVTTDDVVKYLQQSQLQSTEPFYGGPSKMYYANCRPMLLPPSKQDGTKTEAASKLLTGLIKKFGGSVINMVLLDCVNNYNMTPHVYKIGNSYGYKAMELPNVEAAMTCSCCGITNLVWLLDETEGLTKSRCGVCLQPLLVRTMMPECIMWGMLEVIDITQLRVGAIELNNAEITLQLDGQPPLAPATLSKLIDQDLRNLRSVMSRAMSKTIYVPNGLTEYQKKELAIVVPAYKLLPMSGTPNPHAMLAAERRICAVTMGDKVKKGKKILDIGTRINLTGNDSWHG…
