# Supplementary material for: Viromes of 15 Pepper (Capsicum annuum L.) Cultivars
Source: Int J Mol Sci. 2022 Sep 10;23(18):10507. doi: 10.3390/ijms231810507 (PMC9504177; doi:10.3390/ijms231810507)
Supplement: Supplementary file 1 [file ijms-23-10507-s001.zip › Table S2.xlsx]

## Sheet: Table S2
Table S2. Information of accession numbers for individual raw data used for the pepper virome study.
Library	Accession	BioProject	BioSample	Status	Release Date	Created	Updated	Submission
P01	SRR20337017	PRJNA860658	SAMN29856533	Released	2022-07-20	2022-07-21T03:18:29Z	2022-07-21T04:05:51Z	SUB11829825
P02	SRR20337016	PRJNA860658	SAMN29856534	Released	2022-07-20	2022-07-21T03:18:29Z	2022-07-21T04:14:01Z	SUB11829825
P03	SRR20337010	PRJNA860658	SAMN29856535	Released	2022-07-20	2022-07-21T03:18:29Z	2022-07-21T03:54:21Z	SUB11829825
P04	SRR20337009	PRJNA860658	SAMN29856536	Released	2022-07-20	2022-07-21T03:18:29Z	2022-07-21T04:06:59Z	SUB11829825
P05	SRR20337008	PRJNA860658	SAMN29856537	Released	2022-07-20	2022-07-21T03:18:29Z	2022-07-21T04:08:37Z	SUB11829825
P06	SRR20337007	PRJNA860658	SAMN29856538	Released	2022-07-20	2022-07-21T03:18:29Z	2022-07-21T04:14:03Z	SUB11829825
P07	SRR20337006	PRJNA860658	SAMN29856539	Released	2022-07-20	2022-07-21T03:18:29Z	2022-07-21T03:54:21Z	SUB11829825
P08	SRR20337005	PRJNA860658	SAMN29856540	Released	2022-07-20	2022-07-21T03:18:29Z	2022-07-21T03:54:21Z	SUB11829825
P09	SRR20337004	PRJNA860658	SAMN29856541	Released	2022-07-20	2022-07-21T03:18:28Z	2022-07-21T03:54:21Z	SUB11829825
P10	SRR20337003	PRJNA860658	SAMN29856542	Released	2022-07-20	2022-07-21T03:18:28Z	2022-07-21T04:31:52Z	SUB11829825
P11	SRR20337015	PRJNA860658	SAMN29856543	Released	2022-07-20	2022-07-21T03:18:29Z	2022-07-21T04:14:40Z	SUB11829825
P12	SRR20337014	PRJNA860658	SAMN29856544	Released	2022-07-20	2022-07-21T03:18:29Z	2022-07-21T03:54:21Z	SUB11829825
P13	SRR20337013	PRJNA860658	SAMN29856545	Released	2022-07-20	2022-07-21T03:18:29Z	2022-07-21T03:54:21Z	SUB11829825
P14	SRR20337012	PRJNA860658	SAMN29856546	Released	2022-07-20	2022-07-21T03:18:29Z	2022-07-21T03:54:21Z	SUB11829825
P15	SRR20337011	PRJNA860658	SAMN29856547	Released	2022-07-20	2022-07-21T03:18:29Z	2022-07-21T04:06:55Z	SUB11829825
